# Supplementary material for: MYC regulates the non-coding transcriptome
Source: Oncotarget. 2014 Dec 30;5(24):12543–54. doi: 10.18632/oncotarget.3033 (PMC4350361; doi:10.18632/oncotarget.3033)
Supplement: Supplementary file 2 [file oncotarget-05-12543-s002.xlsx]

## Sheet: Sheet1
Transcript	low MYC 1	low MYC 2	low MYC 3	high MYC 1	high MYC 2	high MYC 3	logFC	logCPM	PValue
DANCR	94.171	104.259	82.5575	1111.84	1131.03	1193.23	-3.59917	5.60221	0
RP4-785G19.5	102.755	106.548	96.2195	1183.21	1145.88	1227.28	-3.52977	5.66024	0
SNHG16	125.784	128.119	107.837	1564.47	1547.66	1676.07	-3.71272	6.1014	0
USP2-AS1	37.1614	23.9062	27.1938	575.301	637.201	552.242	-4.29199	4.50193	1.58219e-271
CTD-2509G16.5	2060.72	2103.46	2309.63	105.877	115.141	91.2025	4.35807	6.68087	1.00628e-264
RP11-142C4.6	678.098	692.24	652.437	21.0531	23.0895	16.3493	5.03318	5.08289	1.07849e-262
AC005682.5	58.1241	46.9316	44.6693	577.625	630.943	557.449	-3.53972	4.57253	1.59439e-234
RP11-44N21.4	41.6899	48.2228	68.2479	572.888	552.52	592.309	-3.48792	4.52992	3.60274e-233
RP11-386G11.5	11.235	9.92639	15.6044	323.935	301.756	318.046	-4.6897	3.44536	5.76826e-231
RP11-611E13.2	1112.84	1139.52	1083.23	119.06	122.654	133.213	3.15406	5.84282	3.10685e-225
SNHG15	70.3344	68.1404	67.0795	559.724	534.793	586.095	-3.01449	4.55347	3.76211e-213
UHRF1	176.66	174.081	135.962	1298.62	1409.39	1453.34	-3.08235	5.9582	4.86901e-208
MIR17HG	42.2702	54.157	32.9513	543.377	640.491	647.431	-3.8099	4.60454	1.11944e-198
RP1-127D3.4	46.9144	36.5699	48.6696	433.841	448.889	396.777	-3.28255	4.09554	4.9642e-185
RP11-119K6.6	287.064	285.176	281.986	1491.94	1590.51	1556.88	-2.44241	6.22494	7.09148e-184
RP11-960L18.1	1393.57	1347.67	1435.35	214.495	203.055	196.276	2.76998	6.1867	3.85744e-179
RP11-303E16.8	29.8259	42.9593	30.0968	446.378	404.316	383.368	-3.57495	3.9825	7.46494e-179
RP11-662M24.2	22.5425	23.8307	36.0926	393.573	452.742	381.797	-3.9547	3.9641	1.1369e-178
SNHG8	118.239	129.06	145.001	836.054	770.436	850.511	-2.65607	5.21052	2.13713e-177
LINC00996	1667.6	1654	1603.47	212.59	256.62	222.748	2.8118	6.40797	1.52486e-168
RP11-63P12.6	396.093	365.236	386.062	26.9133	17.5934	13.0333	4.35524	4.34588	1.20897e-162
CTD-3216D2.5	18.4377	31.0188	26.2713	265.956	287.14	280.858	-3.51127	3.38944	1.09472e-160
RP11-446N19.1	1034.62	1010.24	1069.71	194.231	195.347	171.473	2.46515	5.816	5.92126e-158
AC018462.2	679.659	641.487	666.114	72.2186	100.312	80.2335	2.92413	5.15226	2.62643e-156
AP003419.11	1190.95	1224.74	1183.41	218.069	232.297	235.198	2.38599	6.02629	2.2685e-155
LINC00877	988.517	943.602	929.585	173.511	199.946	177.547	2.35664	5.71319	5.69228e-147
RP11-588H23.3	4412.72	4474.34	4656.98	545.863	626.903	494.604	3.01683	7.80264	8.58241e-143
C17orf76-AS1	583.983	570.596	583.461	3328.46	3058.26	3350.33	-2.48468	7.32007	9.21695e-143
ANKRD44-IT1	1839.78	1888.6	2028.58	293.428	331.753	268.424	2.67534	6.63907	1.15851e-142
RP11-429G19.3	1557	1556.57	1510.13	270.049	321.816	304.965	2.35118	6.37678	1.14167e-137
RP11-427H3.3	578.076	547.167	515.286	68.3231	76.0734	71.5338	2.91469	4.90005	2.06308e-137
LINC00426	1384.35	1345.6	1379.87	322.71	309.973	290.837	2.15577	6.24423	1.75301e-131
RP11-25K21.6	2511.71	2747.83	2421.22	440.332	455.643	465.497	2.49479	7.06744	7.93392e-131
AC005154.6	1114.96	1129.62	1081.28	257.102	282.911	254.687	2.05196	5.96505	2.66556e-129
RP11-453F18__B.1	233.629	212.59	240.249	964.69	1124.7	1015.01	-2.187	5.67608	5.82436e-126
RP5-1028K7.2	260.119	280.011	286.919	20.1917	17.6234	17.2411	3.90933	3.91927	4.60302e-121
AC007879.5	379.694	374.818	364.621	51.5069	57.5674	49.8129	2.79657	4.39221	4.29136e-120
RP4-717I23.3	1388.71	1476.63	1441.13	313.293	351.018	307.77	2.13421	6.30971	7.47726e-120
RP4-794H19.4	391.518	315.808	354.932	23.5005	22.0398	22.5621	3.97236	4.25761	7.03127e-119
RP11-550I24.2	330.418	323.684	309.174	43.2762	33.4756	29.7185	3.21016	4.1656	2.28843e-116
VPS9D1-AS1	5.82044	11.8111	5.80758	194.969	252.83	264.172	-4.91854	3.01223	1.25349e-114
RAP2C-AS1	327.629	367.065	334.475	39.8232	40.6602	38.0193	3.10916	4.25523	1.286e-113
BZRAP1-AS1	925.693	916.057	952.036	254.933	268.481	272.654	1.80437	5.76617	2.12351e-112
EPB41L4A-AS1	61.6014	56.3805	55.3989	291.852	289.576	293.948	-2.31519	3.68201	5.26747e-112
RP11-58E21.3	289.654	317.844	301.442	28.9198	40.9973	26.4406	3.16244	4.08069	1.0608e-111
RP11-96H19.1	1581.97	1530.85	1676.54	366.207	357.875	304.54	2.21723	6.44626	2.09391e-108
GAS5	461.192	457.789	442.409	1527.78	1536.48	1514.57	-1.74796	6.35744	4.59438e-108
RP11-284F21.10	293.064	284.329	256.612	25.9108	23.7951	24.4598	3.51195	3.95814	1.88673e-106
CASC9	462.962	467.852	441.422	96.0242	75.7862	69.8924	2.5344	4.69661	1.81623e-105
AC104820.2	460.995	457.17	481.396	92.2277	92.1173	67.7296	2.45436	4.72409	1.96655e-105
RP11-18I14.10	50.5632	52.0516	61.3343	267.094	276.426	276.951	-2.35152	3.58635	1.96585e-104
RP11-428G5.5	231.677	223.73	234.375	17.2756	22.214	17.5598	3.54682	3.69438	2.97522e-103
CTD-2341M24.1	710.893	753.177	739.048	174.673	180.559	138.054	2.14324	5.38222	5.53478e-101
RP13-188A5.1	521.709	553.994	580.618	91.8578	105.698	65.4285	2.61631	4.93188	5.85511e-101
hsa-mir-6080	636.355	656.255	677.829	164.296	173.343	150.509	1.99602	5.25013	4.29318e-100
RP11-304L19.5	91.1745	74.0351	74.8223	328.027	345.43	330.474	-2.04581	3.97354	5.99907e-100
LINC00263	14.8091	7.92689	8.72245	136.12	151.147	147.717	-3.72521	2.32832	1.9171e-97
XXbac-BPG254F23.6	829.668	792.735	756.461	203.319	169.863	207.168	2.0645	5.50844	1.34272e-96
RP5-887A10.1	591.878	559.358	481.16	84.8002	97.3733	87.1155	2.58687	4.92566	2.94659e-95
RP11-796E2.4	307.622	326.276	275.065	37.0677	38.0274	34.4584	3.05095	4.09805	1.38043e-94
RP11-693J15.5	701.732	689.347	714.757	203.888	210.35	191.192	1.78835	5.37775	1.97525e-93
TTTY14	1410.73	1352.49	1151.13	245.318	274.685	289.658	2.269	6.16122	1.39263e-90
RP11-403H13.1	871.322	869.373	953.079	250.065	268.789	234.99	1.82144	5.70997	2.05513e-90
HCP5	591.883	575.727	565.912	123.928	162.115	141.282	1.98427	5.0761	7.52982e-88
RP11-669M16.1	252.352	248.786	262.593	41.1661	26.1228	38.0821	2.92373	3.87229	2.53484e-87
GMDS-AS1	348.133	340.889	350.084	77.0114	81.4072	70.9016	2.16295	4.35571	1.12097e-85
AC007880.1	276.53	252.457	299.62	35.4888	38.0018	37.4583	2.88342	3.97707	9.32193e-85
AC002116.7	35.9675	40.8308	46.7416	236.729	237.717	212.554	-2.50875	3.27216	1.92468e-84
CTA-714B7.5	350.042	339.711	343.257	1109.84	1312.11	1116.24	-1.78231	5.97139	2.20296e-84
RP11-968A15.8	2805.67	2712.84	2456.18	12470.1	12527.8	13733	-2.27965	9.37718	5.62578e-84
RP11-80H8.4	629.013	671.98	627.168	182.497	190.769	192.451	1.76429	5.26206	1.3576e-83
LY86-AS1	646.586	686.373	655.39	163.824	200.788	192.22	1.81074	5.29271	3.50876e-82
CTC-550B14.6	67.5645	68.447	78.8367	297.423	359.843	338.68	-2.24502	3.9282	1.41915e-81
RP11-413E1.4	835.913	836.889	811.934	266.295	293.654	245.274	1.60857	5.64008	2.03348e-81
CTC-241F20.3	275.877	263.788	251.793	33.8789	43.2478	51.8659	2.60596	3.94641	1.45169e-80
RP11-31F15.1	103.667	117.997	123.567	376.319	369.002	378.123	-1.71969	4.24914	2.1744e-80
RP11-328M4.2	32.023	28.9979	29.1577	180.364	178.316	181.542	-2.56079	2.87207	1.68218e-79
MCM3AP-AS1	28.3262	22.7104	36.0669	205.032	253.168	213.803	-2.98597	3.15338	5.27472e-79
LINC00926	379.159	372.168	371.451	90.0895	102.663	92.674	1.95356	4.4892	7.49155e-79
RP11-266K4.9	15.9334	17.4606	11.6227	146.791	149.901	174.606	-3.34395	2.49549	2.16375e-78
RP11-8L2.1	253.964	280.799	261.56	44.209	53.2352	42.6645	2.46538	3.96016	4.28643e-78
CTD-2516F10.2	311.394	341.606	355.015	65.9451	72.4682	72.6516	2.23254	4.30162	5.8229e-77
C1orf132	1402.73	1456.97	1514.13	415.06	469.145	461.723	1.69067	6.41172	8.8849e-77
RP11-68I3.2	86.9047	78.6156	66.9947	409.807	489.083	583.576	-2.66241	4.43454	9.48423e-77
LINC00665	84.0145	62.4696	71.9443	292.807	331.579	294.188	-2.07115	3.84101	2.40787e-76
RP11-216L13.18	235.629	236.296	216.776	638.123	624.215	627.948	-1.44536	5.11997	2.94423e-76
TNRC6C-AS1	192.604	218.817	200.296	25.4757	27.5899	15.4882	3.11116	3.55617	3.22583e-75
AC226119.5	4.2587	6.00305	9.77084	110.842	108.352	129.954	-4.17916	1.91817	1.28595e-72
RP5-1043L13.1	58.8959	61.2261	71.062	301.019	319.241	261.278	-2.23168	3.73563	6.52347e-72
AC074117.10	22.6044	24.7188	20.3909	147.064	157.384	143.722	-2.72574	2.56142	7.91654e-72
MEF2C-AS1	500.718	511.662	535.863	159.278	149.363	125.577	1.83045	4.94735	1.35651e-71
AD000090.2	56.0785	49.8076	58.3808	223.93	256.255	258.82	-2.18582	3.47525	1.56839e-71
SNHG1	300.563	329.596	429.166	1406.09	1397.73	1423.59	-2.00388	6.17595	1.41225e-70
SENP3-EIF4A1	158.879	143.661	129.223	454.415	518.483	540.218	-1.80195	4.67856	1.23713e-69
RP3-477O4.14	219.418	197.009	210.046	24.9557	33.6169	36.2585	2.69568	3.62183	1.97237e-69
RP11-429B14.1	25.0029	24.7037	29.2076	162.324	156.299	149.341	-2.57698	2.65188	1.7917e-68
RP11-613M10.6	10.0915	14.9517	15.5877	123.536	137.178	118.152	-3.27843	2.20246	8.51654e-68
AE000661.37	619.812	592.367	556.129	196.393	192.609	174.76	1.65262	5.16637	4.51209e-66
WDR11-AS1	227.958	238.305	247.044	41.1452	55.922	47.4537	2.24297	3.83082	6.18084e-66
RP11-191G24.1	235.134	251.459	251.886	55.11	51.0974	55.6955	2.19403	3.88947	2.67398e-65
NAALADL2-AS2	112.515	92.4767	105.031	365.863	339.027	321.096	-1.70937	4.10228	1.08805e-64
SNHG5	104.242	91.7867	98.2113	320.016	306.427	288.869	-1.62388	3.96122	2.16265e-62
RP11-155D18.12	113.289	101.826	102.069	339.158	328.106	381.978	-1.70416	4.13641	2.64082e-62
RP11-517H2.6	1026.37	973.944	1044.43	356.814	361.796	408.423	1.43511	5.9633	1.89934e-61
RP11-622K12.1	858.877	844.182	935.579	330.749	345.372	337.476	1.37167	5.77484	2.53281e-61
RP11-1E3.1	270.559	247.799	256.707	60.0895	68.4489	41.6868	2.1477	3.96054	2.98562e-60
AP001628.6	8.14926	13.1518	13.6428	155.973	147.698	115.398	-3.61571	2.28394	4.22192e-60
RP1-45C12.1	5.51864	8.06481	8.7701	103.961	127.694	98.5273	-3.92932	1.90904	6.48205e-60
SNORA76	54.8058	51.9126	44.6654	192.187	226.331	220.227	-2.07294	3.28459	2.22128e-58
AC092594.1	253.341	222.56	287.036	27.3368	50.8361	36.7228	2.64834	3.87892	8.68249e-58
STX18-AS1	372.304	345.711	370.52	842.409	903.73	815.762	-1.24169	5.6541	1.25407e-57
AC005307.3	65.4122	87.9836	67.0364	278.268	349.527	296.192	-2.08528	3.85872	1.08053e-56
LINC00894	345.83	369.9	393.927	113.07	117.688	98.2624	1.73025	4.50275	1.15551e-56
RP11-498C9.15	36.2553	32.8164	29.1257	158.704	164.446	146.38	-2.23894	2.75487	1.60928e-56
ZFAS1	693.098	658.693	675.829	1696.93	1820.76	1935.67	-1.42808	6.70846	9.84762e-56
AC034220.3	260.323	265.184	264.502	73.3303	75.8905	81.3723	1.77327	4.03842	1.50425e-55
RP11-40F8.2	170.778	174.817	180.904	33.0636	24.4392	35.7548	2.54212	3.40098	1.55935e-55
CTC-524C5.2	12.8275	17.9642	8.69388	110.652	99.4688	117.832	-2.99125	1.9917	2.72265e-53
RP11-659G9.3	2714.08	2681.75	2668.3	951.099	996.058	1025.06	1.43871	7.33394	7.99374e-53
RP11-77H9.2	87.7806	72.449	68.9663	288.704	247.535	298.549	-1.82145	3.73462	1.40339e-52
RP11-13N13.2	19.4275	18.4227	13.5646	108.538	122.756	132.639	-2.78806	2.22401	1.74809e-52
RP4-614O4.11	77.7963	84.9107	72.8767	250.613	231.028	256.856	-1.62131	3.62683	7.61109e-52
CTA-211A9.5	574.325	554.301	547.437	213.392	234.41	199.625	1.35615	5.14788	3.61423e-51
ZRANB2-AS2	312.161	265.314	318.07	63.3722	88.8677	65.9719	1.9853	4.17269	1.34875e-50
GNAS-AS1	76.3685	76.465	83.6724	247.083	304.868	320.406	-1.90164	3.81878	6.38021e-49
RP11-761E20.1	412.05	409.629	433.753	930.387	970.8	867.181	-1.14829	5.80171	1.42951e-48
RP11-44N11.1	237.37	231.298	259.726	69.5036	71.5635	69.6048	1.77349	3.92289	3.7096e-48
LINC00539	184.535	177.918	191.608	41.4444	45.0511	46.3662	2.04525	3.5175	7.27437e-48
AC087294.2	48.7926	44.2135	30.0208	172.767	163.285	161.904	-1.95535	2.91155	8.08172e-48
AC022182.1	143.964	149.07	141.949	26.3128	21.8795	30.3685	2.5064	3.15041	8.77134e-47
KB-1507C5.4	196.452	200.446	228.638	45.3611	53.0553	53.6976	2.00614	3.67995	1.94954e-46
SNX29P2	405.281	404.822	390.874	138.087	165.453	153.758	1.3683	4.68317	2.07028e-46
RP11-395P17.3	70.6008	65.6287	77.8556	218.401	235.21	206.625	-1.65164	3.47773	3.23119e-46
RP5-837J1.2	39.2623	41.907	34.9617	154.582	150.143	141.947	-1.92564	2.77019	8.07664e-46
DLEU2	2642.85	2742.38	2771.43	1081.76	1081.91	983.502	1.37327	7.36656	1.53666e-45
AC104699.1	135.677	151.525	156.622	24.5613	23.7418	28.9428	2.51771	3.16559	1.56739e-45
AC007246.3	630.796	593.901	620.416	192.881	247.347	174.173	1.5573	5.23623	1.90084e-45
RP5-1007M22.2	188.293	174.467	172.075	47.2325	44.2992	30.9682	2.12556	3.46735	5.78059e-45
AC005537.2	281.866	262.107	290.813	76.393	103.011	77.4465	1.6447	4.12664	7.88315e-45
RP11-467H10.2	770.219	807.853	801.29	296.62	369.84	313.18	1.25462	5.6558	8.64439e-45
RP11-6N17.9	263.42	245.393	231.352	530.174	572.318	577.631	-1.17862	5.04587	2.57975e-44
BHLHE40-AS1	168.901	193.041	181.846	40.9702	50.6869	34.3529	2.05277	3.48633	4.45685e-44
RP11-540K16.1	114.441	135.179	144.018	17.7988	14.9344	16.7592	2.99474	2.96493	5.29017e-44
RP11-1070N10.6	142.512	155.957	152.685	33.177	28.1312	31.5922	2.29493	3.21329	1.30807e-43
RP11-164J13.1	698.575	708.71	830.644	239.947	297.381	249.625	1.48538	5.51623	1.51751e-43
DYX1C1-CCPG1	368.077	348.286	276.908	86.5966	76.5296	91.8232	1.98624	4.33146	2.19982e-43
RP11-420G6.4	131.073	128.655	141.056	22.0214	30.4023	13.9519	2.50143	3.0285	4.7631e-43
RP1-239B22.5	8.94463	6.21874	10.7237	71.2169	83.2841	70.7357	-3.15406	1.45097	5.53524e-43
UBXN8	21.6681	17.3551	29.2572	109.739	113.055	112.393	-2.33026	2.22204	5.87039e-43
LINC00662	161.204	151.436	169.258	357.724	402.108	378.845	-1.26148	4.44412	7.0864e-43
LINC00158	183.375	178.535	172.077	42.5175	48.5897	51.4849	1.89904	3.49174	2.02849e-42
AC093323.3	28.2745	14.2345	13.5426	127.168	141.01	181.1	-2.95197	2.50072	4.66963e-42
ENO1-IT1	17.3352	25.9625	19.43	102.314	108.703	105.151	-2.3543	2.13126	6.13136e-42
RP11-876N24.2	150.981	152.81	158.534	36.7905	34.3576	37.1526	2.09865	3.26739	7.11413e-42
RP11-284F21.7	211.764	172.203	229.641	39.322	31.4726	46.2538	2.4183	3.61563	8.56463e-42
AC074289.1	157.467	160.172	165.339	36.4531	40.6362	42.4562	1.99467	3.3369	1.13244e-41
SNHG12	114.054	110.21	106.934	325.4	296.027	381.625	-1.58075	4.10649	1.20516e-41
CTD-2023M8.1	641.431	671.025	690.474	297.058	326.18	295.818	1.10553	5.45331	2.74465e-41
AC005532.5	309.379	352.665	315.991	111.367	113.764	128.808	1.46841	4.38358	1.03773e-40
SNHG7	261.184	272.89	347.415	719.337	744.376	764.946	-1.35131	5.40751	1.41836e-40
RP11-369K17.1	253.309	246.86	261.619	84.357	101.11	77.7109	1.48866	4.02928	2.054e-40
SNHG6	171.241	198.701	145.694	411.373	427.391	437.308	-1.29776	4.58637	3.85119e-40
AC010729.1	12.0675	20.3565	27.3348	104.45	103.185	112.925	-2.50089	2.10391	6.36674e-40
CRYM-AS1	33.1222	42.054	40.868	180.008	168.807	140.94	-2.09071	2.86135	1.18576e-39
RP11-395B7.7	318.34	335.194	350.138	126.952	140.635	128.413	1.31343	4.44245	1.65819e-39
RP11-403I13.8	158.815	156.364	160.46	47.9155	38.8731	28.9355	2.05015	3.31362	3.1091e-39
CTC-548K16.2	118.058	105.665	117.691	20.1136	7.62722	17.5314	3.03849	2.78949	4.02631e-39
RP11-212P7.3	68.4763	64.0288	56.3299	182.987	219.469	192.508	-1.66031	3.32056	5.40857e-39
MIR146A	157.718	175.997	159.442	40.5007	48.9062	32.5819	1.96645	3.36804	7.2168e-39
JRK	266.457	247.289	255.739	516.665	544.799	572.863	-1.08636	5.04023	7.55944e-39
RP11-112J3.16	198.705	193.081	188.617	50.9566	70.3144	46.1642	1.7323	3.62155	1.36117e-38
LIPE-AS1	380.564	411.982	406.496	155.148	180.511	160.521	1.24274	4.70425	1.69582e-38
RP11-373L24.1	564.061	581.039	528.909	224.336	263.69	223.566	1.21365	5.17857	1.97957e-38
CTC-559E9.4	210.818	209.164	200.277	58.9372	78.2234	55.2446	1.63583	3.72704	2.04178e-38
AC008697.1	115.35	124.933	117.648	25.5553	14.773	20.3433	2.63231	2.87756	2.20463e-38
RP11-417O11.5	208.235	217.615	201.243	63.6523	76.218	64.9058	1.58354	3.75207	2.71287e-38
ERVK13-1	516.044	562.609	554.308	250.48	233.75	251.906	1.1569	5.16062	3.11654e-38
RP11-518L10.5	107.628	112.161	115.749	308.21	300.449	257.291	-1.37643	3.97812	2.35656e-37
RP11-10H3.1	148.324	156.677	125.311	30.6866	30.1033	23.9049	2.34749	3.15556	2.58017e-37
RP11-861A13.4	447.778	440.663	388.833	166.204	162.222	186.449	1.32659	4.78655	6.78789e-37
RP11-415I12.3	14.3542	17.2379	17.518	99.8807	82.6837	94.7825	-2.47749	1.86223	6.82249e-37
RP11-861E21.2	12.9209	10.649	12.6458	83.6737	98.4538	74.2401	-2.83126	1.71325	1.04357e-36
AC005682.8	158.258	167.409	142.852	44.0896	32.4457	37.4439	2.09156	3.29738	1.37271e-36
RP11-61A14.3	9.61938	9.01684	9.72499	71.4126	74.3135	65.1838	-2.88943	1.3936	3.18365e-36
CTC-378H22.1	110.814	120.095	111.807	21.7508	24.8432	19.6801	2.33702	2.83924	5.05572e-36
RP11-380I10.4	351.161	359.329	377.358	157.242	165.294	153.002	1.17556	4.58618	1.02185e-35
PSMG3-AS1	137.488	147.583	136.106	25.7202	42.7802	31.1245	1.99829	3.15023	1.21741e-35
RP11-782C8.2	250.984	261.629	318.189	67.5806	94.0098	82.66	1.72044	4.10272	1.30287e-35
FAM13A-AS1	198.108	230.722	206.12	52.6439	59.8947	76.8563	1.73909	3.74548	2.78761e-35
LINC00476	507.743	492.869	482.279	232.08	243.873	231.331	1.06278	5.04973	5.04338e-35
USP3-AS1	20.1884	23.4158	22.3692	101.859	96.1854	96.0284	-2.15284	2.06723	5.39507e-35
LINC00963	16.0786	25.4466	18.4571	92.3516	105.361	91.3943	-2.30352	2.0261	9.73072e-35
CTC-503J8.6	144.666	139.939	140.014	288.85	325.235	310.966	-1.13725	4.18208	3.45351e-34
ZNRF3-IT1	9.62479	17.3205	12.6349	82.7501	124.312	98.8478	-2.97636	1.96579	5.3789e-34
RP11-203J24.9	762.233	680.609	708.871	344.383	346.89	370.893	1.02291	5.58315	5.59838e-34
CTA-250D10.23	407.57	395.909	391.857	131.203	157.111	185.898	1.32395	4.68909	7.30172e-34
FTX	2177.92	2236.3	2312.47	891.916	1009.33	782.552	1.32176	7.10584	9.03062e-34
RP11-307E17.8	139.212	137.703	154.693	303.788	323.446	297.652	-1.12524	4.18813	1.62766e-33
AC092295.7	192.842	187.308	193.523	61.1587	66.181	73.3352	1.51066	3.64423	1.65114e-33
RP11-809N8.4	153.758	136.865	142.93	36.1601	46.2511	32.0848	1.87693	3.2094	3.63613e-33
RP11-37B2.1	512.692	490.933	480.327	209.99	247.901	196.808	1.15688	5.02405	3.97139e-33
ITPKB-IT1	263.706	267.219	230.341	104.046	92.7049	82.9446	1.46445	4.04751	6.98343e-33
LMCD1-AS1	324.643	342.281	338.415	147.371	160.076	143.914	1.13292	4.4869	7.77879e-33
LINC00338	40.9379	50.6607	75.1008	201.409	194.783	233.87	-1.95101	3.28469	1.28007e-32
RP11-714G18.1	358.183	349.465	322.753	160.173	141.282	123.456	1.29449	4.49571	1.47394e-32
MALAT1	120237	133389	127270	42334	45200.4	45399.4	1.51868	12.8475	1.48587e-32
HNRNPU-AS1	1125.83	1137.54	1086.14	2255.61	2475.35	2436.77	-1.09846	7.21593	2.34979e-32
MKLN1-AS1	2953.17	2978.04	3182.82	1132.72	1385.31	1261.26	1.26625	7.55219	4.9104e-32
7SK	281.718	297.795	267.341	124.963	111.917	121.273	1.26615	4.23133	5.48232e-32
SNHG17	290.383	335.268	553.969	1693.52	1726.33	1716.36	-2.11979	6.43996	7.35989e-32
AC005562.1	416.997	459.478	393.722	179.915	161.133	197.06	1.26047	4.79247	1.84092e-31
CTD-2006C1.12	468.597	424.232	444.388	199.947	214.625	219.879	1.07172	4.90379	3.95312e-31
CTB-118N6.3	205.112	193.492	213.012	76.9391	74.0632	79.8311	1.4109	3.74878	4.18239e-31
IQCH-AS1	63.4959	63.3825	62.2238	172.071	181.305	156.331	-1.44217	3.16437	4.57928e-31
LINC01036	187.473	142.231	140.886	379.138	426.183	361.265	-1.30339	4.45772	5.17921e-31
SLC2A1-AS1	119.143	130.129	150.86	32.9886	28.1573	30.0428	2.13407	3.05746	8.88989e-31
UFL1-AS1	126.2	121.378	129.358	27.3317	38.1684	33.8456	1.87089	3.01529	1.06181e-30
C14orf169	68.7371	62.0642	40.6735	173.581	191.524	217.193	-1.73383	3.24209	1.93512e-30
RP11-155G15.2	1144.31	1140.36	1184.45	493.445	609.234	515.894	1.08581	6.23193	2.00016e-30
SNORD3B-1	26.2631	26.2665	24.2911	112.17	94.2388	99.6792	-1.9526	2.17347	3.26312e-30
CTA-217C2.1	68.3643	58.7343	69.0753	173.284	167.769	162.214	-1.35322	3.16644	6.05317e-30
CTD-2369P2.2	128.679	112.784	127.418	34.8389	29.9924	27.2696	2.01671	2.97483	6.6013e-30
RP11-285F7.2	207.158	178.119	205.228	71.5381	70.615	71.2302	1.4719	3.69133	1.29534e-29
TTN-AS1	1554.06	1716.26	1501.31	760.006	789.581	759.7	1.04559	6.69747	1.89214e-29
RP11-137L10.6	124.524	115.387	114.714	30.0139	31.8045	31.7825	1.9249	2.93611	2.35811e-29
MMP24-AS1	163.211	165.606	172.151	55.0242	67.4725	50.9197	1.47855	3.45644	3.04479e-29
U62631.5	178.548	189.236	188.668	63.5232	65.1881	78.1318	1.42723	3.61534	4.35042e-29
ZNF518A	1351.02	1283.24	1223.21	660.737	664.927	659.821	0.959435	6.42325	5.03527e-29
RP11-308D16.4	64.7168	69.2412	79.8239	188.927	189.142	167.543	-1.38098	3.29045	7.49444e-29
DLEU7-AS1	104.46	123.13	126.484	28.9764	30.1041	25.3495	2.03541	2.90326	9.54601e-29
UBA6-AS1	433.127	436.446	467.81	224.741	192.89	226.432	1.07359	4.90503	2.17873e-28
RP11-696N14.1	152.161	163.104	181.953	54.7124	46.5372	58.3289	1.65172	3.41956	2.71714e-28
RP11-87G24.3	87.1214	86.0551	96.3268	19.7936	18.6163	12.6893	2.3735	2.50718	2.82444e-28
LINC00936	194.775	208.03	149.539	53.6777	44.8246	51.8314	1.90827	3.54705	6.3528e-28
RP11-271K21.11	78.2899	79.2522	78.7635	178.98	190.945	175.577	-1.22262	3.35788	2.0272e-27
RP11-255A11.21	34.3336	46.4446	59.4703	155.501	140.038	164.422	-1.74457	2.87383	2.42775e-27
RP6-206I17.1	146.761	153.302	148.772	60.3172	43.0145	45.8214	1.63454	3.29365	2.53866e-27
RP11-38J22.6	61.8272	63.1408	55.3766	153.541	155.495	147.215	-1.32898	3.03461	3.00535e-27
PAXIP1-AS1	14.6626	18.9293	12.6037	71.6641	66.9201	77.2422	-2.18212	1.59216	3.68921e-27
RP11-349A22.5	932.668	927.287	870.236	494.462	486.343	520.885	0.868141	5.96367	4.04106e-27
AC004702.2	203.724	191.538	191.538	72.469	83.1015	83.5762	1.28514	3.71827	4.12755e-27
RP11-110I1.12	8.07231	7.87385	7.77456	46.3088	59.3774	54.3931	-2.76598	1.04907	1.52423e-26
DDX11-AS1	22.2543	18.104	27.2876	79.8545	91.1165	86.3136	-1.96582	1.95945	1.84658e-26
PXN-AS1	23.0189	19.4508	14.5257	91.1174	75.7273	79.2296	-2.02785	1.82046	2.04803e-26
AC012146.7	12.2594	10.1229	10.6882	62.6979	53.5724	67.4369	-2.40474	1.27632	3.87887e-26
RP11-552M11.4	169.768	179.888	145.732	350.342	323.586	382.184	-1.068	4.38281	4.03114e-26
BDNF-AS	116.86	115.445	104.958	34.5473	25.392	31.3813	1.94333	2.8711	4.4671e-26
KCP	181.496	164.219	175.041	67.0619	69.8074	67.7092	1.34648	3.54255	6.69743e-26
RP11-264B17.3	119.985	114.379	111.796	241.076	225.733	254.451	-1.03138	3.82943	1.94385e-25
RP11-193F5.1	672.796	678.587	651.478	335.711	393.371	367.361	0.852053	5.52612	2.12532e-25
PCED1B-AS1	145.999	160.027	163.414	43.6717	65.9945	39.025	1.57782	3.34765	2.24603e-25
ILF3-AS1	47.5622	56.3026	48.5962	131.609	130.515	145.968	-1.41353	2.82768	3.78199e-25
LINC00847	124.936	118.972	124.48	32.7799	43.43	40.9642	1.61365	3.02147	5.84956e-25
TMCC1-AS1	43.0314	50.0088	44.717	120.394	137.729	154.125	-1.59095	2.78611	1.0459e-24
RP11-145M9.4	87.3071	68.451	53.3224	174.123	188.985	198.639	-1.39287	3.31632	1.22856e-24
RP11-383J24.6	90.3469	104.299	86.4811	23.1134	23.0304	18.0277	2.12135	2.59751	1.48403e-24
RP11-497H16.9	27.356	29.4213	28.1966	94.3258	96.8586	123.093	-1.87937	2.25799	2.52578e-24
AC079305.8	24.6044	23.2966	30.1966	108.832	96.2399	85.0855	-1.89874	2.13158	3.39491e-24
RP11-488C13.5	18.9079	14.6899	18.4869	67.8983	74.2932	69.7566	-2.02673	1.64649	4.75064e-24
LINC00478	2633.19	2649.87	2564.23	1219.32	1383.69	1109.59	1.07711	7.39436	5.15247e-24
AP003419.16	205.48	229.941	202.202	66.8085	73.0023	101.354	1.40702	3.80982	1.05499e-23
NEAT1	12900.1	13201.9	13673.3	5857.11	6398.57	6248.48	1.10373	9.7113	1.32133e-23
CTC-365E16.1	10.0967	13.2781	8.72366	56.2844	63.8601	49.0844	-2.40335	1.21864	1.49674e-23
RP11-385F5.4	48.6685	52.2956	73.098	182.485	165.117	149.155	-1.53761	3.07424	1.57312e-23
RP11-282O18.3	51.5033	50.9254	41.7424	155.166	124.105	136.884	-1.48004	2.8035	1.65847e-23
CTC-340D7.1	364.222	382.425	381.208	740.573	834.448	649.258	-0.988384	5.54257	2.77519e-23
RP4-694B14.5	139.176	132.834	124.408	252.237	259.75	244.839	-0.925275	3.96483	2.85269e-23
RP1-167A14.2	116.756	131.933	122.514	237.4	273.315	239.842	-1.045	3.9192	4.79151e-23
AC013394.2	1105.53	1177.87	1093.92	639.279	650.901	625.13	0.816833	6.27822	4.95734e-23
CTD-3148I10.15	144.251	143.268	158.574	46.8514	56.5203	63.5508	1.39054	3.31399	9.99028e-23
RP11-441O15.3	24.6371	25.3585	18.4187	78.2522	87.6698	74.7001	-1.80237	1.91604	1.04081e-22
AC135048.13	311.473	261.056	308.323	101.787	144.507	125.79	1.20606	4.28793	1.25308e-22
RP11-342K6.1	29.8067	35.2382	20.324	88.0611	105.157	112.148	-1.81865	2.25554	1.25668e-22
RP5-857K21.4	25.5223	17.8094	28.2534	76.9167	91.912	97.4424	-1.91383	2.02329	1.40143e-22
MYLK-AS1	116.526	104.481	115.743	216.953	218.86	236.067	-0.989192	3.75526	1.70069e-22
SH3BP5-AS1	143.463	120.349	139.088	45.5119	52.3836	37.9311	1.5378	3.15619	1.89769e-22
AC004448.5	48.8846	37.2178	46.6986	111.735	119.195	126.009	-1.42035	2.63326	2.22585e-22
RP11-219B17.1	302	319.072	289.715	142.513	165.395	155.624	0.955074	4.39623	2.24016e-22
PSMD5-AS1	177.862	188.971	176.951	76.0017	75.7813	87.9003	1.19116	3.63253	5.51226e-22
UGDH-AS1	870.322	885.428	896.594	552.473	517.335	507.587	0.754384	5.95718	7.70667e-22
RP4-753P9.3	213.199	197.082	190.532	76.9302	71.9936	101.931	1.29162	3.75689	9.52728e-22
RP11-611D20.2	12.516	13.4941	12.6357	53.1075	59.1766	62.6616	-2.17741	1.31753	1.01622e-21
AC113189.5	24.1168	35.9378	39.9552	119.691	105.909	97.7396	-1.72508	2.35873	1.65197e-21
AC017116.11	95.389	105.641	95.2656	27.8957	32.7928	28.6614	1.69972	2.71426	2.33093e-21
ZNF295-AS1	3.80741	8.05374	11.7296	44.0145	47.7103	48.3706	-2.68647	0.865199	2.43051e-21
RP11-53B2.2	79.8451	79.8248	64.0775	15.5857	13.1513	16.3803	2.35369	2.28248	2.6421e-21
RP11-106M3.2	976.172	915.665	1019.18	445.644	568.572	501.098	0.927044	6.03047	3.73552e-21
AC021188.4	89.7557	86.4978	66.9652	168.007	181.977	184.533	-1.11341	3.36312	3.7975e-21
RP11-802E16.3	191.144	195.395	184.722	76.5374	90.1323	95.6553	1.10847	3.71586	5.49316e-21
RP11-332H14.2	27.8658	32.2344	15.4437	87.2228	81.9539	90.7536	-1.71923	2.02647	6.84453e-21
NNT-AS1	109.752	113.124	122.584	218.826	215.264	235.939	-0.960351	3.76679	7.24617e-21
CTC-297N7.8	51.0224	51.954	35.865	136.581	144.294	114.315	-1.49087	2.76218	8.66564e-21
AP001619.2	4.4516	5.33791	8.7899	42.401	43.3193	40.0142	-2.81742	0.67644	1.07043e-20
RP11-284M14.1	222.6	211.426	198.298	98.7839	105.508	73.8909	1.16866	3.84523	1.19514e-20
TPT1-AS1	414.127	448.486	484.389	168.766	233.639	224.684	1.07555	4.90529	1.36146e-20
TAPSAR1	254.113	229.771	250.913	122.995	125.383	127.096	0.969094	4.09674	1.45176e-20
CTD-2020K17.1	291.444	306.787	309.259	154.325	162.438	172.576	0.881165	4.4088	1.64072e-20
AC007036.5	7.3015	8.0758	5.81474	39.8993	41.3146	55.1633	-2.63123	0.814952	1.79528e-20
RP11-134G8.7	190.022	165.936	173.065	80.4914	82.3515	64.7548	1.2111	3.59176	1.91918e-20
RP5-1024G6.8	19.0416	22.0298	12.5731	62.7568	68.9783	65.7871	-1.8487	1.60418	1.96739e-20
CTA-292E10.6	38.4088	48.7961	35.9215	155.027	163.075	107.958	-1.78797	2.76643	1.99446e-20
PSMD6-AS2	140.777	140.26	154.682	59.0531	65.5637	54.1565	1.24793	3.30555	3.434e-20
RFPL1S	71.5652	72.4251	74.893	196.667	175.767	150.387	-1.25132	3.26398	4.35435e-20
RP5-1180C10.2	46.0939	51.4176	39.8019	115.014	140.021	113.016	-1.43501	2.69718	1.47845e-19
SLC8A1-AS1	24.3935	21.5461	12.5531	85.0856	72.3409	65.7929	-1.85734	1.7501	1.52591e-19
FAM85B	8.93739	16.041	11.6623	46.2	57.546	55.7748	-2.17415	1.20883	1.63812e-19
KB-431C1.4	121.698	138.282	105.868	38.2985	37.8471	45.3709	1.60774	3.02437	1.66342e-19
AC133528.2	16.5048	18.6893	13.5768	68.2496	59.0723	57.2836	-1.87188	1.47077	2.25444e-19
RP11-54O7.14	55.7846	61.9045	47.5684	133.667	125.039	152.22	-1.28251	2.88201	4.1659e-19
RBFADN	58.5033	49.2535	52.4959	117.533	126.25	135.046	-1.22922	2.80292	4.21165e-19
MIR4435-1HG	66.7546	69.9712	75.8975	152.815	171.718	143.25	-1.17428	3.16281	4.8686e-19
AC003665.1	14.8655	19.0395	10.6414	51.6875	66.4967	58.5586	-1.98725	1.41854	5.15467e-19
RP4-622L5.2	388.803	362.314	312.946	619.975	600.076	680.188	-0.823598	5.36403	7.39751e-19
RP11-449H11.1	49.8435	37.6561	50.6129	107.612	128.363	115.081	-1.36898	2.6517	1.26664e-18
RP11-554F20.1	221.5	259.566	228.474	101.31	121.118	123.96	1.01214	4.03362	1.45292e-18
RP11-244H3.1	175.011	174.863	134.01	66.5553	56.2985	63.2377	1.41467	3.44324	1.45988e-18
RP1-197B17.3	143.179	144.124	153.689	62.6221	68.0762	65.695	1.14309	3.34534	1.72136e-18
ATP1A1OS	173.89	166.463	133.052	66.7323	61.8038	57.4412	1.37023	3.42003	1.78886e-18
MAP3K14-AS1	126.074	126.638	111.749	51.6707	35.8423	47.6327	1.49873	3.03958	1.90111e-18
RP11-391M1.4	3.69261	7.54709	8.78387	34.7989	41.5413	43.9941	-2.67755	0.662749	2.19811e-18
RP11-133O22.6	79.7929	89.7099	82.6417	30.7435	22.8878	20.0598	1.79933	2.48379	2.69682e-18
RP11-121A14.3	249.317	219.281	238.253	92.9437	115.711	131.163	1.04144	4.02525	6.28151e-18
RP11-385J1.2	76.2401	64.0188	76.8612	17.1376	19.4365	20.2871	1.91836	2.26754	6.30372e-18
AC002310.12	17.1261	14.4056	26.3516	64.2388	64.42	67.0327	-1.80168	1.60468	6.56676e-18
RNU12	14.0633	6.39798	12.6589	48.0084	44.8753	53.0159	-2.0892	1.05992	7.96676e-18
RP11-350F4.2	49.217	53.8878	53.4959	121.116	119.224	115.099	-1.19127	2.72839	8.2726e-18
RP11-495P10.2	76.9912	90.096	77.7571	18.8914	25.6643	27.2469	1.73399	2.45098	1.00688e-17
RP11-370K11.1	322.568	332.714	312.099	194.087	180.854	187.349	0.798307	4.52832	1.22889e-17
LINC00174	185.268	176.485	195.516	87.4696	97.2635	93.698	0.977428	3.70487	1.77683e-17
RP11-342M1.3	4.65045	8.22245	7.79212	37.8449	42.5496	34.9647	-2.54098	0.644185	2.11646e-17
RP11-23J9.4	70.4121	65.4005	53.3826	16.6524	12.301	11.8042	2.26667	2.06926	2.21382e-17
AC009948.5	405.445	371.943	354.841	204.491	230.869	202.455	0.816824	4.74016	3.21802e-17
CTD-2541M15.1	165.479	198.605	194.537	75.9794	84.707	96.7227	1.0987	3.67864	3.72801e-17
RP11-22P4.1	90.701	83.8455	80.6667	23.9583	16.4087	34.019	1.85109	2.50652	4.61658e-17
RP11-59H7.3	86.1969	86.8898	77.7369	170.423	155.151	169.559	-0.945934	3.30833	4.78908e-17
AC006129.2	331.461	350.076	322.79	193.92	185.188	206.03	0.793771	4.5818	4.99555e-17
CTC-479C5.10	71.3945	71.8949	71.9586	140.84	143.772	162.272	-1.048	3.12572	6.20178e-17
SNHG11	34.4304	27.1167	22.2927	101.893	80.1199	80.2154	-1.58262	2.08182	8.12411e-17
RP11-567J24.4	124.916	119.472	110.792	44.7999	55.9195	44.5286	1.26207	3.0358	1.13045e-16
AP001347.6	227.737	219.118	243.176	408.654	478.57	372.591	-0.886063	4.75133	2.15499e-16
RP11-689B22.2	458.139	436.17	458.032	269.982	272.739	290.554	0.700408	5.02337	2.19151e-16
AC005614.5	383.436	419.22	355.787	224.893	216.18	227.813	0.803921	4.77921	2.47945e-16
CTC-523E23.11	96.1637	99.2578	104.084	34.3256	40.6894	40.7704	1.33837	2.77799	2.72884e-16
CTD-2555O16.1	72.1668	86.112	113.994	23.5983	27.6207	15.3822	1.98649	2.53725	2.81847e-16
MIR29B1	796.434	813.071	872.355	484.89	552.4	494.567	0.680602	5.88171	3.59488e-16
MIR155HG	591.723	599.004	604.86	336.362	400.484	371.142	0.675412	5.42525	3.7235e-16
RP11-108P20.1	76.399	86.3814	71.8984	20.2572	20.15	29.6938	1.76389	2.39733	3.7962e-16
RP11-649G15.2	89.6709	90.5818	80.651	31.1483	25.3935	34.1988	1.5732	2.57117	5.26055e-16
CTD-2292P10.4	27.786	20.0174	22.347	74.2489	62.453	70.6381	-1.49682	1.77217	7.12488e-16
RP11-197P3.5	28.0993	28.0307	27.2179	67.9375	102.814	99.4997	-1.71306	2.14026	8.69618e-16
RP11-933H2.4	69.6515	88.6215	75.8286	27.791	15.6258	22.1284	1.90154	2.36995	8.75636e-16
CTD-2562J15.6	37.9045	27.6769	33.0587	99.1146	105.464	77.1573	-1.51129	2.25989	1.00429e-15
RP11-215G15.5	52.9527	54.6634	46.6222	107.433	114.685	130.287	-1.17779	2.71788	1.00852e-15
TMEM72-AS1	127.25	155.065	141	61.3238	56.2799	69.1957	1.1902	3.28291	1.01557e-15
CTD-2152M20.2	75.0564	85.8765	84.6263	25.4991	30.1056	28.2104	1.51036	2.47744	1.13559e-15
THAP9-AS1	292.67	295.777	286.838	442.167	459.267	451.653	-0.631548	4.96002	1.20723e-15
RP11-319G6.1	300.555	297.803	273.165	131.349	175.276	165.695	0.856324	4.36127	1.71095e-15
RP11-54O7.16	31.6936	24.1944	29.1778	71.1249	80.2695	94.4003	-1.52256	2.04487	1.9382e-15
AC106782.20	55.5285	44.5519	55.4629	116.362	107.466	123.695	-1.13667	2.70075	1.93889e-15
INTS6-AS1	120.441	114.802	117.66	54.1987	45.6807	55.0795	1.22417	3.03546	1.94945e-15
RP11-97O12.7	124.469	122.243	107.854	235.605	214.531	199.464	-0.84892	3.7624	2.14441e-15
SNORD3D	18.5111	16.7552	19.4615	58.7153	65.6137	50.9653	-1.70571	1.50486	2.38828e-15
RP11-640M9.1	125.459	131.79	115.649	57.2773	50.1235	58.8742	1.20002	3.11847	2.84397e-15
ZBED3-AS1	20.2114	24.6331	25.3074	81.9301	64.229	66.5073	-1.58706	1.77806	3.31468e-15
DPH6-AS1	91.1454	99.0078	100.188	34.0598	45.3758	31.878	1.31635	2.73563	3.32791e-15
NOP14-AS1	155.766	143.491	138.024	62.2009	77.9992	68.165	1.04613	3.36363	3.44858e-15
SCARNA9	371.663	387.188	460.16	219.415	194.621	239.773	0.905463	4.81371	3.88911e-15
MAGI1-IT1	80.2795	66.3665	79.7757	138.083	190.341	180.328	-1.18904	3.28423	5.09072e-15
RP11-85F14.5	159.786	166.413	132.105	54.1334	75.3235	72.2051	1.15982	3.40813	6.39095e-15
NCBP2-AS2	35.7239	41.1404	29.0992	80.0987	105.185	116.526	-1.50835	2.3668	8.42854e-15
CDC42-IT1	88.4038	120.872	90.3557	34.4318	38.1647	28.0638	1.55105	2.74994	1.14936e-14
RP11-121C2.2	11.5265	11.2991	15.5962	41.1391	64.506	79.7307	-2.29161	1.38395	1.95393e-14
RP11-197N18.2	459.29	456.871	423.893	654.548	726.651	811.345	-0.711211	5.63151	2.20856e-14
RBM26-AS1	49.524	58.4177	44.664	114.929	111.291	104.402	-1.10245	2.65755	2.30768e-14
RP11-690D19.3	8.3977	5.73622	7.78224	36.5682	36.245	32.6875	-2.23581	0.585731	2.32488e-14
RP11-321C24.1	12.9209	10.649	12.6458	50.2473	38.5752	47.8275	-1.85036	1.03031	2.53977e-14
AC093818.1	84.4917	95.6369	78.6963	33.5318	29.0098	33.2533	1.46333	2.5726	4.33014e-14
CTD-2666L21.1	82.5877	68.6104	87.5905	31.5303	23.7126	24.8373	1.60444	2.43357	5.07149e-14
RP4-784A16.5	20.5043	24.492	27.2689	72.8867	59.6435	79.7721	-1.54545	1.79017	6.20796e-14
RP11-299J3.8	183.508	180.468	151.563	75.8074	98.5072	77.059	1.00896	3.60083	6.21923e-14
RP11-140H17.1	21.5831	35.5475	27.2192	72.2169	75.123	71.678	-1.4095	1.93452	6.48107e-14
AC144652.1	8.92755	11.2677	8.73748	43.3327	39.7281	36.5903	-2.0229	0.819065	6.64445e-14
RP3-455J7.4	20.6259	18.3914	24.3506	68.8015	53.4817	69.4086	-1.56732	1.62637	7.1064e-14
LINC00378	145.823	141.17	140.986	58.771	81.6335	69.8855	0.977268	3.34176	7.22922e-14
KB-1615E4.2	13.1	11.9758	13.6207	56.6624	49.5093	38.3177	-1.88547	1.13159	7.50897e-14
ENTPD3-AS1	82.6746	69.3528	85.6303	30.5167	29.198	23.8018	1.50076	2.44142	7.55781e-14
RP13-582O9.5	11.244	11.4414	13.6331	41.2975	44.1473	46.2611	-1.87247	1.01921	1.05946e-13
AP006621.8	8.61763	10.804	16.5982	44.8292	42.0522	63.3604	-2.09552	1.10083	1.08853e-13
RP11-403I13.7	51.2698	58.361	56.411	17.5961	15.8973	13.8048	1.80199	1.91305	1.1934e-13
AC016629.8	132.115	126.412	147.9	215.114	232.398	224.931	-0.75296	3.8866	1.3215e-13
LINC00265	299.633	291.883	281.955	123.353	178.891	170.526	0.853413	4.36404	1.35967e-13
CASC2	4.75743	9.50569	9.75053	29.7724	38.9896	37.1883	-2.23885	0.627176	1.41194e-13
CTD-2568A17.8	4.9692	3.30418	6.83097	22.3808	30.9572	34.2339	-2.56949	0.269626	1.44028e-13
LINC00959	27.1617	29.6079	25.255	61.6668	77.7912	84.0143	-1.45391	1.95116	2.30103e-13
RP11-72M17.1	208.937	211.651	229.564	378.128	412.156	320.726	-0.789336	4.6059	2.55448e-13
RP3-508I15.14	127.53	105.392	133.307	53.7557	53.807	57.4496	1.14902	3.09232	2.61147e-13
RP11-178F10.1	13.4275	12.8888	9.6902	49.5762	42.36	37.2385	-1.77921	1.00258	2.72343e-13
RP13-15E13.1	30.8227	30.8935	34.0587	70.9084	91.3267	77.8078	-1.36741	2.10889	2.91098e-13
RP11-259N19.1	16.9859	11.115	10.6615	44.8684	59.6141	40.129	-1.88167	1.18216	3.21967e-13
AC015849.13	98.3165	91.9199	119.749	182.509	187.816	224.091	-0.950996	3.59617	3.35709e-13
RP11-478C19.2	1931.13	1899.05	1807.65	1213.45	1170.69	1208.15	0.652235	7.06483	3.57828e-13
RP11-49C24.1	7.07431	10.7485	8.7494	40.4756	32.4721	38.7449	-2.0402	0.695012	4.6348e-13
RP11-206L10.11	90.931	80.4168	99.2666	154.486	180.073	208.762	-1.01863	3.44057	5.40061e-13
RAB30-AS1	502.359	497.599	466.687	320.193	327.122	267.382	0.676522	5.14499	6.0845e-13
RP11-305E6.4	3.5951	3.48418	5.85559	33.5398	26.4534	22.1589	-2.65955	0.116185	7.48114e-13
CTC-550B14.7	297.693	294.775	297.562	172.038	192.619	195.429	0.653719	4.44631	9.3145e-13
RP11-654D12.2	68.205	115.914	94.3444	24.17	32.8226	29.9645	1.64559	2.62154	9.66722e-13
RP11-417J8.6	113.342	133.14	112.745	50.3186	52.8594	63.3937	1.11162	3.07725	9.84422e-13
CTD-2521M24.9	329.974	336.825	319.884	179.042	194.986	227.754	0.712946	4.57759	1.20926e-12
LINC01021	3830.82	3966.8	3675.67	2355.01	2414.37	2269.37	0.704663	8.06181	1.33351e-12
CTC-228N24.3	596.359	599.08	594.14	333.917	409.234	402.703	0.625676	5.43848	1.35319e-12
RP4-605O3.4	204.079	198.073	212.029	319.855	299.037	328.098	-0.613788	4.43381	1.64678e-12
CTB-60E11.4	65.5708	55.7793	78.8889	21.1475	9.35826	22.3274	1.99912	2.13969	1.68382e-12
RP11-424D14.1	92.4796	98.6603	107.032	48.2452	41.3824	43.3155	1.16932	2.80073	1.93771e-12
RP11-81N13.1	95.9418	90.3677	110.959	37.4846	46.0344	44.6545	1.17315	2.7922	2.21964e-12
RP11-111M22.3	20.9929	10.3884	18.4951	59.69	44.7287	53.785	-1.60433	1.33315	2.36451e-12
FOXD2-AS1	11.4886	9.54905	9.71303	44.5026	31.47	42.0055	-1.84727	0.816845	2.37231e-12
CASP8AP2	389.821	367.449	375.342	216.479	247.359	258.008	0.63915	4.79125	3.23739e-12
WAC-AS1	210.994	207.778	180.753	301.493	311.757	310.805	-0.611897	4.40494	3.28737e-12
RP11-260O18.1	114.879	106.938	104.985	48.4291	55.2585	25.5009	1.30391	2.91349	3.67933e-12
RP11-390E23.6	19.2295	19.8428	13.5603	47.1128	49.3679	56.5536	-1.49244	1.36674	3.78138e-12
CTC-510F12.4	369.645	362.959	333.447	206.542	217.961	245.679	0.675767	4.70025	4.11463e-12
AC007038.7	196.49	208.063	210.072	114.702	130.017	122.104	0.713218	3.90536	4.63901e-12
RPPH1	1840.55	1805.37	2875.12	4420.44	4858.37	5165.4	-1.1466	8.21995	4.99934e-12
RP11-1149O23.3	31.8681	22.0683	30.1664	70.6861	70.7296	63.2357	-1.27424	1.88589	5.47598e-12
RP1-184J9.2	419.032	373.413	400.645	276.057	227.364	245.824	0.696682	4.85381	5.523e-12
RP11-147L13.2	3.49145	3.43626	6.83965	28.274	28.3494	22.0165	-2.5702	0.113218	5.71323e-12
RP11-162D16.2	156.334	140.742	183.951	77.671	90.5131	65.2492	1.00685	3.48903	6.80026e-12
RP4-758J18.13	16.1987	10.0128	6.74795	31.9326	46.9679	47.5028	-1.88441	0.984472	6.94512e-12
RP11-382A20.5	242.306	242.836	229.441	150.529	155.621	137.154	0.682669	4.1335	7.09972e-12
CKMT2-AS1	240.56	236.236	238.24	353.33	428.155	353.616	-0.687323	4.69087	8.443e-12
RP11-156E6.1	73.5862	55.209	50.4654	120.04	113.647	132.548	-0.984741	2.84907	1.25834e-11
GAS6-AS1	510.808	505.771	541.705	303.934	376.043	313.674	0.623569	5.2407	1.47864e-11
RP11-529H2.2	131.456	113.457	104.924	40.8246	60.2843	58.8532	1.1024	3.05145	1.68874e-11
AC007285.6	73.6785	63.7518	86.6613	28.3739	22.7576	30.6278	1.47466	2.35842	1.78473e-11
RP11-27K13.3	16.9747	9.61792	12.6297	36.0072	51.5395	42.0045	-1.72642	1.08793	2.09871e-11
RP11-13N12.1	10.8836	4.25546	5.81299	28.0332	34.6316	27.3135	-2.04375	0.459268	2.14903e-11
CTD-2353F22.1	248.085	239.064	245.052	161.245	160.062	132.952	0.681041	4.16601	2.28314e-11
CTD-2619J13.8	25.87	21.6604	20.3879	59.9897	54.6118	59.5022	-1.30311	1.61815	2.52788e-11
RP11-61A14.2	13.2741	3.30652	7.76816	33.9491	35.4499	27.7667	-1.93039	0.581891	2.80451e-11
AC002117.1	182.285	204.659	210.11	119.383	118.289	119.832	0.724816	3.8616	2.9501e-11
RP11-418J17.1	378.497	389.855	374.354	512.027	597.329	572.614	-0.570497	5.31458	3.13941e-11
C1RL-AS1	256.772	239.187	256.747	151.405	170.734	153.081	0.640276	4.21319	3.18964e-11
RP11-485G4.2	25.3479	17.9736	25.3098	74.2464	50.71	69.4926	-1.46091	1.68325	3.64387e-11
LINC00984	7.17766	4.23787	11.7273	33.3266	29.9666	30.2627	-2.04374	0.474529	3.86734e-11
ZNF674-AS1	9.01962	13.3232	9.71003	35.335	37.0975	37.3511	-1.7785	0.801957	5.25385e-11
CTB-96E2.3	193.405	202.5	182.751	287.746	280.554	310.494	-0.587426	4.33789	5.34709e-11
CTB-111H14.1	177.429	166.563	145.742	81.3897	74.653	102.493	0.955581	3.54986	6.06704e-11
RP11-65J21.3	597.009	637.51	620.408	391.44	446.208	437.4	0.525734	5.52285	6.685e-11
RP11-701B16.2	48.1801	54.4719	43.7022	93.6983	95.3533	97.1135	-0.956057	2.51986	6.69902e-11
NDUFA6-AS1	141.29	112.712	134.226	72.3292	65.4565	50.1161	1.05086	3.19755	7.2034e-11
RP11-87C12.5	191.707	171.035	152.541	252.06	282.761	280.1	-0.653907	4.20673	7.57188e-11
RP1-283E3.8	486.082	479.272	490.113	352.52	332.771	334.226	0.520618	5.18667	1.14372e-10
KMT2B	441.784	461.125	452.175	593.375	666.03	665.405	-0.517107	5.534	1.41451e-10
CTA-445C9.14	5.80883	8.68154	9.74797	29.9423	35.536	25.9658	-1.99489	0.508408	1.71663e-10
CTC-232P5.1	5.85436	3.92235	6.82263	22.331	24.4681	42.5474	-2.41434	0.300459	1.7281e-10
AC016725.4	117.895	106.958	118.666	66.2529	60.0226	55.6663	0.92673	3.05371	2.53375e-10
LINC01037	18.3161	14.6834	19.4714	49.3468	41.2384	52.7161	-1.40825	1.28488	2.79563e-10
RP11-178L8.5	7.01789	5.91841	6.80686	23.8121	34.7495	23.9517	-2.09724	0.356621	2.88378e-10
RP11-391L3.1	9.27947	5.60533	8.76013	42.1247	30.8407	24.6889	-1.99584	0.532935	2.90802e-10
AC009005.2	10.3928	16.3348	15.5799	47.2344	36.8893	41.2279	-1.56495	1.03543	2.98756e-10
ZNF761	345.624	337.122	318.886	453.323	510.78	474.793	-0.530755	5.10343	3.39961e-10
RP11-473I1.10	1157.01	1133.43	1024.8	756.416	771.86	748.471	0.543089	6.34783	3.67635e-10
RP11-692D12.1	158.26	147.959	180.02	55.5095	87.6438	95.739	0.98867	3.51226	3.81668e-10
PINK1-AS	139.633	113.949	118.587	189.911	197.634	223.415	-0.697287	3.75322	4.03672e-10
LINC01004	623.599	683.385	669.05	403.33	492.506	435.918	0.549337	5.60313	4.5184e-10
GS1-124K5.11	190.29	182.293	190.61	117.256	122.881	113.538	0.659457	3.80402	4.72579e-10
RP11-572M11.4	67.4046	75.5873	84.687	39.5343	26.3194	25.6457	1.34075	2.39763	4.73673e-10
LINC00883	1.42098	5.86411	5.85824	25.3621	22.9447	21.2556	-2.49885	-0.041868	4.7496e-10
CTC-246B18.8	6.61337	15.157	7.75267	41.9347	26.9559	42.8422	-1.8828	0.728643	5.38754e-10
TCL6	59.7247	51.4933	46.6077	16.6654	14.8534	22.6977	1.59349	1.89783	5.44446e-10
RP11-108L7.15	4.86408	4.77242	5.84182	25.9108	23.7951	24.4598	-2.23338	0.107316	6.06253e-10
RP11-269F19.2	9.72438	8.30416	9.72756	32.2337	34.5184	30.675	-1.80694	0.634389	6.25911e-10
LINC00617	92.0914	86.8637	70.8706	141.567	136.639	155.186	-0.755241	3.2103	6.62945e-10
LINC00116	7.20402	15.5889	10.6918	33.2628	35.2896	38.5588	-1.71425	0.794123	6.80642e-10
RP11-105N14.1	6.8839	9.41064	7.77433	26.1102	33.7271	28.6461	-1.91502	0.490923	7.35255e-10
AC079610.1	1071.54	979.282	1027.85	1565.02	1611.03	1404.41	-0.573795	6.76519	7.7763e-10
RP11-755B10.4	7.09855	12.4237	15.6173	37.1092	36.1661	37.3696	-1.7282	0.830081	8.72676e-10
RP11-389O22.1	85.1977	109.393	98.221	159.832	223.462	169.955	-0.945292	3.52335	8.98455e-10
AF127936.5	66.0384	69.9799	62.194	31.5829	20.9229	29.1221	1.34783	2.22955	9.13792e-10
CTD-2323K18.1	380.736	373.042	427.021	232.588	278.548	262.057	0.584971	4.86023	9.34139e-10
RP11-154J22.1	3.0949	9.49353	12.7103	33.6024	34.5727	26.0951	-2.04125	0.518392	1.05084e-09
RP11-705O1.8	6.00705	8.79038	7.7818	25.9389	24.4667	39.7877	-1.98233	0.435005	1.12457e-09
CTB-55O6.12	252.113	236.159	282.133	134.581	180.856	144.663	0.70298	4.22273	1.12738e-09
TMPO-AS1	53.7784	43.7603	45.6757	100.651	97.2516	83.1147	-0.953753	2.49324	1.13988e-09
RNF216-IT1	172.642	178.21	174.055	114.363	113.19	96.3726	0.686905	3.6982	1.14945e-09
RP11-649A18.5	17.1184	8.71267	16.5595	34.6224	44.0521	58.2064	-1.69269	1.14674	1.73939e-09
SAP30L-AS1	207.269	206.104	198.338	117.728	118.02	147.466	0.691059	3.91831	1.83361e-09
AC159540.1	67.167	58.4326	62.2265	26.6978	31.1249	20.6354	1.22808	2.17082	1.83626e-09
RSBN1L-AS1	59.6428	49.7704	54.4488	91.9118	109.735	103.046	-0.907048	2.65587	1.85957e-09
AC002310.7	6.10859	8.84584	6.79915	23.5436	31.0685	26.6467	-1.93661	0.371493	2.0017e-09
ZEB1-AS1	98.575	85.4104	98.2475	42.5881	52.2803	47.1812	0.960547	2.77237	2.09494e-09
RP11-876N24.5	25.9658	25.3744	28.2192	62.3746	58.2204	58.426	-1.16379	1.73675	2.13689e-09
RP11-484D2.4	184.267	184.611	207.219	118.087	128.254	115.608	0.638929	3.83302	2.45892e-09
RP5-977B1.7	146.744	181.465	204.389	81.1911	112.959	71.9491	0.967168	3.63755	2.52745e-09
NPPA-AS1	70.0733	108.51	79.684	150.903	150.795	171.578	-0.876964	3.29288	2.61649e-09
RP11-983P16.2	7.68384	7.20497	7.77954	27.6552	36.5591	21.2143	-1.94514	0.448751	3.44596e-09
RP11-387D10.2	48.1539	47.1983	52.5444	86.9995	89.0771	99.396	-0.901161	2.493	3.68903e-09
RP11-91H12.4	78.0112	71.3627	91.5133	128.003	163.925	136.646	-0.871858	3.18324	4.15249e-09
RP11-1186N24.5	18.3721	24.3994	20.412	42.6667	62.1406	54.4427	-1.38078	1.52347	4.40861e-09
RP11-258C19.5	204.5	216.842	210.038	305.787	384.183	296.778	-0.66651	4.49822	4.78821e-09
LEF1-AS1	2.67297	9.1699	7.80003	22.96	25.5797	29.0476	-2.07621	0.237861	5.36882e-09
CTA-256D12.11	116.435	133.101	78.5235	177.612	234.479	223.441	-0.951568	3.71244	6.11735e-09
BMS1P20	947.475	930.511	909.172	696.922	638.044	686.681	0.472358	6.12833	7.16713e-09
RP11-53O19.3	22.2914	32.1214	14.4859	48.5437	66.4009	67.8227	-1.39746	1.6928	7.19844e-09
LINC00957	7.51831	6.63708	5.8195	21.1688	26.5133	29.0328	-1.90913	0.283937	8.74399e-09
RP11-262H14.1	373.45	453.008	416.202	270.509	276.289	294.177	0.55872	4.94594	8.87845e-09
RP11-339B21.14	4.75928	5.49091	5.83915	24.4607	43.9603	16.8766	-2.41242	0.33277	8.96108e-09
AC093627.9	23.0243	13.7286	17.4896	41.8502	42.2168	53.854	-1.29469	1.29957	9.71577e-09
RP11-379H18.1	35.4544	26.8293	26.21	58.1575	67.2721	62.1828	-1.06564	1.87098	9.83936e-09
RP11-517B11.7	13.4092	16.4216	9.67702	40.4321	34.3302	35.8469	-1.41998	0.927641	1.03027e-08
RP11-46A10.5	229.384	227.501	215.827	335.302	307.092	311.808	-0.48411	4.50643	1.0483e-08
RP11-156P1.3	517.571	532.757	534.849	403.954	385.931	357.056	0.467411	5.32408	1.10063e-08
LINC00657	1392.77	1343.17	1365.27	1878.78	2001.14	1935.86	-0.505106	7.1423	1.34161e-08
RP11-296K13.4	169.891	157.436	176.061	115.111	105.092	94.1897	0.682427	3.64169	1.35967e-08
RP11-339B21.11	7.62977	5.92152	5.82191	27.5676	25.6609	20.1401	-1.86548	0.223307	1.44223e-08
AC007566.10	120.739	127.246	119.583	52.5938	77.1049	75.4537	0.797283	3.1731	1.47277e-08
AC097500.2	37.3519	45.8513	40.8355	15.2251	11.3406	16.1257	1.57348	1.55104	1.5145e-08
TMEM161B-AS1	541.331	544.228	540.659	393.937	417.938	385.796	0.431043	5.37127	1.68078e-08
SNORD3B-2	7.01216	4.40838	8.77874	19.1983	26.5419	28.8988	-1.9208	0.256861	1.69881e-08
RP11-53O19.1	26.5392	19.4737	21.374	65.2196	63.8534	41.589	-1.32551	1.61224	1.71024e-08
LINC00843	57.1528	51.5158	49.5551	89.6103	99.0623	92.3549	-0.826175	2.5705	1.71814e-08
RP11-138A9.1	76.6772	71.5054	73.8991	37.0677	38.0274	34.4584	1.01683	2.43668	1.75977e-08
RP1-111C20.4	53.288	53.5664	54.4604	18.303	21.1089	28.1577	1.25028	1.95608	1.91123e-08
CTD-2006C1.2	498.698	492.036	505.678	358.398	384.538	331.301	0.464106	5.24018	1.92576e-08
RP11-67A1.2	554.92	531.005	444.19	288.552	366.158	336.922	0.616088	5.22677	2.69171e-08
RP11-488L18.10	51.4765	84.7042	58.2841	19.0386	26.5701	27.3656	1.38353	2.18182	2.88924e-08
XXbac-BPG300A18.13	198.862	198.93	187.628	125.852	102.702	141.756	0.703439	3.85781	2.89916e-08
AL163953.3	123.08	111.941	120.593	74.6674	70.6804	63.4612	0.773806	3.13802	2.92728e-08
RP4-798A10.2	54.2169	54.7787	42.6998	20.7603	17.5408	21.8375	1.38614	1.87183	2.99555e-08
MIR4453	41.6996	55.6947	42.7434	85.8417	81.8941	97.0708	-0.906364	2.42306	3.66161e-08
RNU11	4.989	8.98191	17.6149	33.805	33.6126	29.1296	-1.74371	0.647836	4.05012e-08
RP11-320M2.1	9.32105	12.7144	7.74869	31.2244	30.9531	27.1344	-1.56005	0.605129	4.60283e-08
RP13-131K19.2	9.51404	5.69636	6.79484	29.338	20.0697	27.3316	-1.6759	0.297172	5.40929e-08
RP11-139H15.1	69.3213	62.559	43.6063	25.1866	22.0392	21.1444	1.39389	2.0781	5.52793e-08
RP11-175K6.1	125.119	158.15	98.9766	202.441	210.955	228.194	-0.737636	3.81076	6.26065e-08
RP11-66B24.4	131.555	116.227	119.581	165.871	195.345	196.987	-0.611822	3.68304	6.31073e-08
RP11-311C24.1	73.254	82.1949	65.0702	43.8953	21.7481	23.9132	1.36368	2.37198	6.4084e-08
CTD-2130O13.1	17.6681	19.9246	14.5475	39.1314	38.6526	51.7056	-1.26968	1.22168	6.77305e-08
RP11-43F13.3	21.7547	26.3745	17.4471	51.9659	42.9735	56.1987	-1.14282	1.47971	7.12181e-08
AC009299.3	78.0519	68.1559	71.9471	127.126	110.063	124.507	-0.688877	2.9718	7.12579e-08
GABPB1-AS1	408.907	422.098	446.414	592.385	610.512	535.961	-0.455245	5.41354	7.22064e-08
HCG18	20.457	9.15568	16.5403	39.7797	42.5216	35.0816	-1.32665	1.08524	7.43222e-08
RP11-890B15.3	46.3408	62.7495	44.662	19.8898	11.1617	23.962	1.55185	1.85124	8.68516e-08
SEC24B-AS1	53.4948	52.6834	58.381	20.9751	28.4097	24.6444	1.09616	2.00067	9.17932e-08
Z84812.4	146.475	120.674	145.92	76.2849	95.0443	65.5269	0.765363	3.34245	9.87753e-08
CTB-25B13.12	181.599	157.58	157.473	90.2808	101.457	118.415	0.685656	3.63118	1.07993e-07
RP11-83A24.2	81.2164	91.9147	91.4367	54.5146	44.016	43.9819	0.906166	2.69148	1.12938e-07
CTC-513N18.7	179.31	158.02	167.246	113.18	111.273	107.561	0.614921	3.67004	1.19166e-07
AC131097.3	820.041	807.428	918.108	1145.49	1212.64	1149.71	-0.467551	6.42625	1.20566e-07
RP11-875O11.1	68.7623	64.4348	47.5178	23.0853	28.3517	26.315	1.21678	2.13999	1.21209e-07
RP5-935K16.1	66.1525	66.6407	75.911	115.692	112.112	111.014	-0.711544	2.8935	1.31049e-07
BRD2-IT1	12.437	16.356	23.4238	42.401	43.3193	40.0142	-1.34448	1.17911	1.37051e-07
CTD-2571L23.8	555.063	543.165	557.21	383.207	443.933	372.469	0.44557	5.38936	1.38825e-07
RP11-452F19.3	131.948	134.355	127.355	86.1538	79.3352	84.0533	0.678595	3.30663	1.47058e-07
AC145110.1	6.52168	5.96493	6.80936	20.2299	22.0136	26.8971	-1.81777	0.163672	1.54087e-07
AC004053.1	60.4158	49.4115	46.6118	23.4288	26.7144	15.2859	1.23835	1.93465	1.7886e-07
RP11-16C1.2	48.6676	45.0271	54.5099	21.5852	23.9371	19.5715	1.15013	1.84808	2.1115e-07
RP11-114N19.3	51.0671	69.5108	51.4785	22.9003	29.3148	23.3263	1.15011	2.05893	2.21921e-07
CTD-2047H16.4	22.0288	13.8441	30.2535	55.9569	52.1449	44.8419	-1.23509	1.48642	2.34475e-07
CTD-3184A7.4	46.4312	48.3962	44.7089	86.5444	91.2215	72.2156	-0.853122	2.39283	2.39708e-07
RP11-563N6.6	41.5053	36.051	52.6169	19.448	14.934	15.355	1.39523	1.62654	2.60906e-07
RP11-381K20.2	200.583	207.312	186.633	133.676	145.082	127.406	0.538171	3.91782	2.67813e-07
KB-226F1.2	5.35947	4.72514	5.83923	19.3962	19.352	23.4745	-1.93156	-0.0196632	2.78862e-07
LL22NC03-2H8.5	116.553	125.931	91.2462	57.0935	53.5983	70.2015	0.910717	3.03087	3.01123e-07
RP11-534L6.2	63.4443	63.2578	79.8498	28.207	25.3206	41.5954	1.12828	2.29983	3.66722e-07
AC072062.1	142.833	156.834	145.843	99.9743	96.1871	97.5382	0.603802	3.49357	3.76551e-07
RP11-29G8.3	326.465	319.475	332.593	412.78	457.733	429.719	-0.425407	5.0098	4.09674e-07
KCNQ5-IT1	1134.58	1107.57	1110.49	1507.44	1600.43	1443.86	-0.442927	6.81487	4.43194e-07
RP11-432J22.2	70.0608	63.7956	59.2621	108.378	96.7723	119.087	-0.703511	2.8065	4.65483e-07
RP11-473M20.14	86.492	105.717	89.4235	145.559	135.721	153.683	-0.614795	3.29456	4.85528e-07
RP11-410L14.2	110.875	126.86	124.499	84.1948	71.5291	59.2687	0.754441	3.16085	4.89197e-07
OIP5-AS1	1103.66	1093.72	1015.11	1413.83	1502.27	1430.57	-0.436797	6.75034	5.1064e-07
CTD-3220F14.1	11.0403	12.5702	18.5396	39.7769	29.7855	36.8568	-1.34004	0.899442	6.4211e-07
RP3-326I13.1	738.281	765.498	778.947	436.883	601.357	540.717	0.51733	5.82233	7.30406e-07
AC093484.4	61.3617	63.3298	66.1487	32.0075	28.0555	37.6375	0.987459	2.22942	7.57103e-07
RP11-620J15.3	29.6428	17.862	21.3663	57.7002	40.1513	59.4098	-1.12684	1.53648	7.74844e-07
RP11-57A19.2	11.3907	4.01728	9.73831	33.0039	22.8073	23.2981	-1.57536	0.391574	7.97061e-07
SOS1-IT1	48.0946	46.7954	33.9325	19.2945	11.2356	19.4305	1.4635	1.64872	8.42134e-07
U47924.30	18.1797	24.928	12.5668	37.0615	58.7704	42.7706	-1.32343	1.3592	8.5991e-07
RP3-510D11.2	65.1232	68.0477	75.9101	37.2252	38.9318	34.5612	0.885959	2.36486	8.72767e-07
SOCS2-AS1	133.028	104.373	117.652	60.5602	75.2009	75.7562	0.734158	3.14901	9.13649e-07
LINC00578	28.4281	30.6083	30.1483	60.231	63.807	49.3036	-0.982288	1.80702	1.00654e-06
PVT1	8429.35	8581.19	9259.5	5466.69	6583.85	5557.44	0.576751	9.30077	1.0195e-06
RP1-93H18.1	70.6688	75.7499	76.8434	45.3898	41.5352	35.332	0.86149	2.46698	1.03469e-06
AF146191.4	77.4536	76.0749	75.8399	42.6235	41.4351	44.5066	0.846661	2.51643	1.04859e-06
AC005775.2	4.9425	6.83038	6.81435	17.7878	22.1261	22.1752	-1.77593	0.0650366	1.05662e-06
FBXL19-AS1	28.152	21.9053	25.2802	45.1316	49.3932	56.4235	-0.984638	1.58994	1.06908e-06
LINC00094	155.415	151.455	135.076	215.772	193.874	222.711	-0.479199	3.89979	1.07354e-06
AC009404.2	23.1618	22.4649	22.3587	45.7804	48.638	45.4518	-1.04163	1.46367	1.07992e-06
RP5-1074L1.1	19.0345	20.1154	33.1853	49.8991	62.1613	46.9822	-1.207	1.58815	1.1198e-06
CTD-3222D19.5	9.66602	6.26804	8.75503	21.0972	31.1866	21.8612	-1.62008	0.386543	1.22119e-06
AC097721.2	258.662	247.085	273.318	196.384	189.89	177.952	0.460922	4.31854	1.22234e-06
RP1-159A19.4	27.102	21.9553	13.5207	45.6505	40.3375	55.4622	-1.0963	1.41913	1.27825e-06
CTD-2162K18.5	80.8315	79.2816	74.8404	49.817	40.4779	41.7657	0.870459	2.5503	1.32617e-06
RP11-390F4.6	76.245	83.1727	83.6519	38.4959	50.5014	48.3048	0.776315	2.5993	1.33411e-06
DBH-AS1	9.04861	4.77596	11.7128	21.0608	22.8119	33.1271	-1.59936	0.382343	1.56399e-06
RP11-227G15.3	390.301	409.71	382.113	535.352	486.134	532.61	-0.380352	5.27181	1.58942e-06
MIR600HG	943.953	924.689	939.361	658.404	679.68	767.228	0.415425	6.15785	1.59825e-06
CTA-29F11.1	15.5423	10.2643	15.5789	26.1618	35.2673	45.7505	-1.38058	0.943662	1.60209e-06
RP11-658F2.8	104.239	107.961	92.2997	50.179	70.1336	58.8105	0.728189	2.93549	1.60593e-06
WDR86-AS1	8.57392	9.36839	5.80357	20.5156	25.6921	24.3059	-1.54349	0.318032	1.61173e-06
CTB-175E5.7	64.2118	69.0926	69.0565	27.9824	37.1276	41.4881	0.889172	2.32574	1.63027e-06
RP11-386G11.10	33.1516	38.2479	35.0004	57.5898	76.2955	64.5642	-0.941711	2.03939	1.71622e-06
AC016747.3	90.278	87.835	81.6351	24.8446	57.9579	46.6887	0.940495	2.67172	1.89948e-06
RP11-473I1.9	463.48	467.142	408.283	293.887	351.907	326.125	0.449996	5.09168	1.93276e-06
RP1-20N2.6	15.1823	13.3704	10.661	31.8454	27.1514	37.5179	-1.21131	0.82298	1.98314e-06
RP11-1094M14.11	30.2611	42.5678	35.9774	67.9372	62.5678	67.0868	-0.86488	2.02671	2.14469e-06
RP11-499P20.2	151.806	143.357	146.828	211.466	225.581	185.587	-0.50817	3.89635	2.19287e-06
RP11-21L19.1	65.0509	68.0077	76.8896	26.4114	38.0066	44.562	0.901252	2.36785	2.20173e-06
RP11-357C3.3	533.948	517.132	557.259	374.798	437.598	396.407	0.391841	5.36689	2.21726e-06
RP5-890E16.2	9.62706	10.553	7.75562	26.2968	22.8099	28.9575	-1.414	0.455638	2.24362e-06
RP11-21J18.1	1699.71	1700.8	1688.11	1226.51	1327.5	1254.4	0.415364	7.00731	2.29764e-06
RP11-120M18.2	558.468	564.734	580.569	387.496	464.982	430.981	0.388426	5.45042	2.8124e-06
RP4-714D9.2	17.9216	13.2737	20.4614	31.0206	39.7093	48.1652	-1.22424	1.15672	2.9137e-06
AC018890.6	23.3609	19.8345	19.4255	47.9697	37.7204	46.0262	-0.999465	1.3502	2.96596e-06
AC104024.1	34.4037	34.6509	35.9888	59.9945	67.2707	60.7088	-0.863613	1.98349	3.00023e-06
GHRLOS	80.8252	83.1274	94.4007	115.497	136.942	147.233	-0.657901	3.17715	3.02177e-06
RP11-220I1.1	1716.37	1642.98	1541.18	1148.7	1261.24	1221.38	0.430634	6.94817	3.24925e-06
SIK3-IT1	76.1123	69.3536	77.8232	35.2856	41.4644	48.6636	0.819907	2.48066	3.26632e-06
AC097382.5	61.8413	51.5003	43.6626	77.3421	96.436	96.2652	-0.772986	2.54737	3.37198e-06
ASH1L-AS1	16.5616	15.4136	21.4408	34.2653	43.4832	36.3972	-1.1603	1.15377	3.48891e-06
RP11-618G20.1	616.437	578.59	560.041	446.046	421.691	478.44	0.396119	5.50043	3.80697e-06
RP11-785H5.2	114.216	95.8202	102.083	53.0327	72.7392	63.972	0.685914	2.98008	4.07017e-06
MAP3K14	811.518	862.273	847.963	646.203	653.375	671.652	0.353665	6.02735	4.18419e-06
LAMTOR5-AS1	83.7609	104.185	112.914	44.8013	51.937	69.1684	0.840194	2.87329	4.58354e-06
RP11-649A18.4	6.68925	24.2206	10.6609	36.6091	34.3835	35.5965	-1.38143	0.908825	4.91058e-06
MAPKAPK5-AS1	64.3974	62.6055	63.2022	103.47	91.2033	139.319	-0.797114	2.80838	5.00034e-06
AC009052.12	8.72734	6.12871	12.6906	22.7588	27.4744	24.6579	-1.50192	0.418649	5.01912e-06
RP11-932O9.10	13.999	15.6568	9.67717	31.4991	26.2724	35.8579	-1.16562	0.802559	5.85959e-06
AL133493.2	18.6242	20.296	18.4651	30.2731	49.7078	47.6955	-1.19015	1.30287	6.15329e-06
NUTM2A-AS1	671.305	634.823	711.909	511.723	530.743	533.41	0.350452	5.70875	6.43243e-06
RP11-425I13.3	39.7215	29.9539	39.9048	17.2501	12.2183	16.3894	1.31009	1.42871	6.93441e-06
LINC00115	16.046	23.4686	16.5031	45.0134	41.5877	32.171	-1.0851	1.20781	7.3054e-06
RP11-228B15.4	45.891	43.3084	51.5885	80.8948	71.2716	83.0027	-0.724979	2.33827	7.4848e-06
CTD-2184D3.5	10.5863	13.2283	8.72149	28.6444	28.2934	25.1366	-1.30832	0.598071	7.5037e-06
RP11-22P6.2	4.0708	6.99006	5.83642	25.2908	18.5277	13.0241	-1.73735	-0.0751751	7.72188e-06
RP11-283G6.4	33.3098	46.6894	43.7904	17.1142	21.3075	17.448	1.08266	1.60337	7.76355e-06
RP11-15E18.1	33.7887	33.7877	53.6448	21.6574	10.4081	11.9422	1.50386	1.49842	8.49929e-06
LINC00598	31.8145	30.3049	43.8634	15.5656	15.0204	13.5673	1.22805	1.36643	8.82691e-06
RP1-43E13.2	107.916	140.612	130.338	78.2847	86.746	76.229	0.618089	3.25127	8.83712e-06
RP11-3D4.2	29.3153	43.0492	40.8817	57.9757	73.469	72.261	-0.897353	2.08863	8.90472e-06
RP11-580I16.2	99.4457	105.052	88.4088	59.1088	69.2494	49.7078	0.693532	2.89081	9.01178e-06
RUSC1-AS1	31.7296	47.6979	29.0932	15.3867	14.1139	13.4505	1.3478	1.4121	9.18447e-06
CEBPA-AS1	11.7661	10.167	10.6905	26.8773	20.8757	36.3582	-1.29828	0.590882	9.32468e-06
SEC22B	464.225	444.396	449.243	300.782	348.013	371.097	0.403247	5.12675	9.36813e-06
RP11-50E11.3	72.7573	76.6383	55.3009	31.9541	44.5005	31.6685	0.890841	2.36273	9.38203e-06
RP11-196G18.22	78.5708	89.1547	81.6688	116.438	128.217	120.425	-0.573797	3.09081	9.94839e-06
AC104653.1	26.0714	32.3042	28.1914	13.8647	7.80228	11.0726	1.46994	1.08655	1.00215e-05
RP11-795H16.3	15.5804	15.5688	8.69046	28.204	34.6033	28.8737	-1.1712	0.833179	1.00234e-05
SNORD3A	434.758	390.269	985.239	1166.68	1326.89	1617.91	-1.17393	6.36924	1.01867e-05
RP11-473M20.7	59.3267	57.9747	53.4435	28.2213	33.6701	30.3233	0.873982	2.10931	1.04665e-05
CTB-89H12.4	733.315	738.104	619.243	535.349	535.134	525.344	0.394675	5.74858	1.08328e-05
AC108488.3	44.3534	41.2219	40.823	59.6386	76.8912	85.3879	-0.821983	2.24188	1.12109e-05
ARL5B-AS1	89.7664	96.5393	97.2651	55.4306	64.6392	58.6082	0.628542	2.8488	1.13395e-05
CTD-2366F13.1	9.286	9.34206	16.6014	25.5314	28.2402	31.0708	-1.33414	0.641982	1.13611e-05
RP11-448A19.1	36.6807	33.4396	42.8462	57.7405	66.1385	79.4303	-0.86492	2.08256	1.15659e-05
RP11-379K17.4	16.694	16.5038	14.5653	31.0149	33.5077	38.202	-1.08208	1.00621	1.15708e-05
SBF2-AS1	60.6858	54.544	52.4703	77.3924	99.181	93.2913	-0.700837	2.59329	1.17285e-05
RP11-400F19.8	108.994	84.5513	90.3917	146.73	126.708	154.714	-0.551643	3.29124	1.21615e-05
CTD-2622I13.3	19.9833	13.9102	18.4848	31.9824	35.2135	44.6228	-1.07355	1.12433	1.3194e-05
AC006129.4	144.252	192.046	163.346	118.979	109.43	106.102	0.579262	3.65674	1.3706e-05
RP11-752G15.6	7.12783	5.20637	6.80945	20.5466	19.4354	17.4689	-1.54989	0.0244551	1.42328e-05
CAPN10-AS1	28.3532	32.056	29.1625	60.3017	49.2649	52.7089	-0.825219	1.74857	1.53092e-05
RP11-944L7.4	50.6217	48.3016	54.4897	19.5289	25.554	33.3653	0.943455	1.93729	1.55935e-05
RP11-359B12.2	36.8365	27.6791	21.3015	55.2715	57.5397	48.4567	-0.865626	1.74861	1.60834e-05
RP11-297D21.4	47.6422	56.349	47.6162	21.3331	26.4857	30.5666	0.932732	1.92818	1.81013e-05
ENTPD1-AS1	536.746	519.23	538.74	630.506	792.968	678.416	-0.411738	5.71658	1.93212e-05
PCBP1-AS1	565.655	526.73	603.983	719.009	752.645	684.64	-0.354195	5.7748	1.95001e-05
CTA-85E5.10	47.2573	40.0958	45.7148	26.3317	17.4599	22.2359	1.07691	1.73191	1.96185e-05
RP11-584P21.2	120.332	124.116	115.681	74.8185	83.0339	86.9055	0.550809	3.21313	2.0274e-05
FGD5-AS1	515.392	535.272	454.943	373.634	373.327	406.025	0.393061	5.28281	2.04141e-05
RC3H1-IT1	77.1974	103.85	98.2633	49.7476	67.7413	37.8818	0.802666	2.78393	2.05293e-05
MIR181A2HG	223.617	212.578	202.199	161.302	160.736	156.214	0.429086	4.05768	2.1465e-05
TOPORS-AS1	18.3602	19.9847	12.5832	47.2106	26.9306	40.1508	-1.08322	1.09599	2.25037e-05
CROCCP2	249.023	255.6	276.248	323.46	335.562	341.976	-0.372231	4.65291	2.29562e-05
RP5-890O3.9	28.6244	21.1276	26.262	47.5047	44.0203	49.7751	-0.857665	1.54398	2.29904e-05
RP5-1103G7.4	126.485	150.084	152.742	193.814	185.889	231.236	-0.510939	3.84915	2.35172e-05
MID1IP1-AS1	7.79717	8.02612	5.8125	27.3842	14.7472	20.4749	-1.40436	0.126037	2.44538e-05
RP11-31F19.1	11.1053	9.64365	8.73319	27.5676	25.6609	20.1401	-1.27432	0.460927	2.56313e-05
RP11-644F5.11	13.0037	17.4265	16.5427	35.7874	29.8621	35.0451	-1.08813	0.952614	3.05475e-05
RP11-199F11.2	33.5749	23.78	21.3277	40.0284	56.7226	55.3009	-0.940812	1.65459	3.13752e-05
RP11-35G9.3	85.4395	89.156	104.15	61.9285	55.513	58.139	0.661367	2.81346	3.19562e-05
RP11-1149M10.2	43.3572	39.595	33.9736	22.0291	18.5288	15.9301	1.09377	1.56851	3.21974e-05
RP11-206L10.9	17.363	18.4393	28.2945	58.7831	40.4241	37.621	-1.1001	1.36203	3.52314e-05
AC092620.2	187.722	174.956	135.938	101.968	110.326	121.485	0.59096	3.66926	3.6598e-05
CTD-3074O7.5	17.2168	15.2338	11.6253	36.7417	29.0341	28.8456	-1.01766	0.892638	3.76497e-05
RP11-592B15.3	175.818	149.374	155.55	214.72	222.726	202.431	-0.407142	3.9791	3.78769e-05
CTD-2325M2.1	12.9105	14.9287	11.6466	35.9884	27.2774	25.5121	-1.11447	0.761564	3.93565e-05
SNHG9	6.79725	11.0396	15.626	24.8531	27.4173	26.3292	-1.33164	0.549654	3.94544e-05
RP11-146F11.5	17.6184	15.5941	29.2885	45.4605	38.747	39.7466	-1.01954	1.2839	4.01997e-05
AC090587.2	18.0872	23.4836	24.3419	54.7943	39.5714	37.2956	-0.987726	1.36732	4.06635e-05
CTD-2537I9.13	6.58943	10.8002	8.75183	21.6541	19.2708	26.6617	-1.35647	0.295624	4.12874e-05
LA16c-321D4.2	6.97098	3.88193	5.83425	16.4415	18.6174	15.5662	-1.57218	-0.122891	4.26123e-05
RP11-75C10.7	59.6803	50.2793	43.6738	23.5436	31.0685	26.6467	0.90879	1.97281	4.4747e-05
LINC00441	40.2949	48.0511	46.6951	28.5372	20.1733	21.1689	0.977481	1.75362	4.70474e-05
CTD-2574D22.4	17.2632	13.4885	17.519	38.9971	29.886	30.6342	-0.997574	0.97158	4.80616e-05
KIAA1984-AS1	88.9339	66.7036	94.4249	113.915	125.3	142.944	-0.620177	3.11931	4.84852e-05
RP11-298P3.4	64.0167	77.7573	85.6716	50.2835	44.1168	40.5898	0.73941	2.50674	5.18668e-05
RP11-316E14.6	55.4525	54.7838	54.4479	28.3043	38.3108	24.573	0.794114	2.0675	5.24268e-05
RP11-706O15.3	13.4308	18.2492	25.3728	46.73	41.5867	30.6945	-1.10669	1.19618	5.3265e-05
RP11-383G6.3	60.8837	58.6965	50.498	78.4784	89.2087	95.6878	-0.620799	2.5823	5.37996e-05
CPB2-AS1	7.67789	14.7545	11.6745	35.0273	24.616	22.0689	-1.25533	0.583569	5.43915e-05
CTD-2369P2.5	15.4185	16.625	26.3508	32.6594	41.5947	42.3081	-1.07599	1.214	5.47914e-05
RP11-782C8.1	287.305	274.024	266.393	223.837	219.224	184.054	0.401603	4.42925	5.68015e-05
ZBED5-AS1	105.908	119.777	93.2435	63.5072	80.8505	57.3072	0.631706	3.02489	5.80961e-05
RP11-589P10.7	240.106	228.059	257.775	205.229	167.533	160.304	0.461884	4.22184	6.17396e-05
RP11-862L9.3	23.0406	37.4135	39.9545	17.0321	14.1134	12.032	1.19168	1.28539	6.24796e-05
RP11-11N9.4	76.9974	75.7386	100.311	136.105	120.859	117.626	-0.576731	3.1031	6.57566e-05
RP11-278A23.2	19.3158	21.1153	15.5162	36.9711	34.332	38.7072	-0.929025	1.15991	7.01851e-05
AC018737.1	160.502	173.998	157.486	97.6759	134.789	113.42	0.465327	3.66829	7.17431e-05
CTD-2012K14.6	139.392	151.026	129.253	78.734	97.1464	110.88	0.538742	3.43183	7.18505e-05
MIR181A1HG	1943.27	2007.43	1899.08	1507.78	1552.47	1509.06	0.355842	7.23206	7.39201e-05
AC006994.2	14.5761	12.6043	12.629	33.957	25.4689	26.7339	-1.04467	0.747797	7.63959e-05
CTD-2007H13.3	94.1334	122.393	124.562	81.3183	71.4424	68.6974	0.616118	3.1034	8.16596e-05
RP11-541P9.3	22.7672	28.4161	28.2223	13.8647	7.80228	11.0726	1.33017	0.979746	8.55188e-05
FLVCR1-AS1	15.3129	8.63552	7.73675	24.2631	20.0716	31.5045	-1.14004	0.52961	8.6164e-05
RP11-120D5.1	179.499	152.298	140.883	226.264	238.871	190.205	-0.466868	3.98646	9.24796e-05
AC005062.2	329.729	360.832	326.679	241.866	282.06	262.598	0.351592	4.73264	9.27379e-05
RP11-932O9.7	33.7644	44.7567	40.855	22.7493	22.1532	16.3598	0.928497	1.5888	9.47004e-05
CTB-25B13.13	14.6571	18.1607	13.5875	30.2548	37.3465	26.1642	-1.0482	0.939319	9.66149e-05
RP11-355O1.11	16.9114	10.8482	15.5692	34.6653	29.0876	27.1644	-1.02592	0.846469	9.81374e-05
ZSCAN16-AS1	49.7189	49.818	52.5285	73.5595	83.2129	74.0609	-0.632225	2.4039	0.000107204
RP11-9M16.2	59.5335	41.6062	55.4573	20.0796	30.108	32.444	0.889883	1.98546	0.000108898
AC002116.8	73.658	83.5625	64.0864	38.2452	47.7644	49.5577	0.695655	2.50611	0.000111902
RP1-29C18.8	58.221	56.4995	57.3698	81.4016	87.49	86.0897	-0.574073	2.56431	0.00011608
CTC-260E6.6	46.1856	33.0857	36.9247	64.6877	76.339	55.3979	-0.762212	2.10513	0.000121521
RP11-283I3.6	44.6682	52.5384	33.927	26.4428	23.0291	15.1108	1.03654	1.72991	0.000123649
RP11-367N14.2	6.13601	6.06331	5.82906	22.9073	13.9733	15.4897	-1.44054	-0.099785	0.000125102
RP11-798M19.3	18.338	31.2502	12.5454	45.8767	44.2473	35.6206	-0.994809	1.33245	0.000126435
BFSP2-AS1	46.535	40.9438	57.4748	21.3041	28.3524	27.7295	0.854139	1.86509	0.000130142
CTD-3195I5.1	50.106	44.0667	30.9959	60.6922	80.706	69.9127	-0.748476	2.22018	0.000130844
RP11-84A19.4	1121.5	1087.09	901.201	1325.84	1348.31	1387.17	-0.382991	6.67516	0.000130987
LINC00341	60.6374	50.7091	47.5862	20.3995	29.1206	36.9245	0.869689	2.02239	0.000132381
AC004893.11	121.86	132.456	102.949	87.3078	84.0123	70.077	0.575558	3.20271	0.00013584
RP11-565F19.2	6.78835	12.1373	9.72689	23.3862	17.4099	28.0711	-1.23691	0.352422	0.000137327
AC008982.2	25.4892	11.8875	23.3731	36.7864	48.0042	35.4337	-1.00624	1.2966	0.000137465
TTLL11-IT1	23.6959	16.4988	16.4947	33.4148	36.194	38.6697	-0.886667	1.17441	0.000138608
RP11-309I15.1	10.9326	6.80166	9.72782	28.16	18.3638	20.9425	-1.20511	0.330083	0.000144604
RP11-252A24.7	170.376	144.026	144.828	108.818	97.6349	122.426	0.519288	3.57351	0.000146406
RP11-830F9.7	54.1393	50.787	69.161	35.5997	29.8876	33.4944	0.816441	2.12371	0.00014655
CTD-2319I12.4	40.8059	31.1571	28.1332	61.4387	48.2038	63.6566	-0.721525	1.88692	0.000150879
LINC00909	102.759	94.5531	97.23	62.6304	78.2204	52.2375	0.569902	2.92524	0.000152475
ZNF833P	23.2646	20.5382	19.4232	31.0599	45.2669	41.05	-0.916085	1.31611	0.000153935
RP13-1032I1.7	15.476	7.51313	15.592	23.4227	28.2957	29.3994	-1.08082	0.702309	0.00017483
AL122127.25	55.9462	38.3033	58.4237	24.6077	20.9505	33.1586	0.976675	1.92613	0.000177506
RP11-65N13.8	6.97799	7.15132	9.74822	22.2514	16.6351	20.3207	-1.28371	0.142151	0.000177992
RP11-73M18.7	63.3916	55.278	62.251	44.8223	30.7116	31.1029	0.809676	2.19972	0.000185178
RP11-275N1.1	10.7813	10.2568	10.6952	25.5972	20.1221	27.0612	-1.13717	0.476584	0.000188656
ANKRD10-IT1	285.879	279.198	265.412	335.123	382.901	328.781	-0.347838	4.7367	0.000202693
SMC5-AS1	60.4553	48.2328	57.3894	86.0496	82.1019	79.4822	-0.560055	2.5136	0.000209614
RP11-262H14.3	41.4075	34.605	27.1395	18.1432	17.681	15.5757	1.04496	1.42061	0.000216593
RP11-685M7.3	10.7533	3.48357	7.7801	20.4458	12.9426	25.746	-1.31561	0.104237	0.000223108
LINC00938	61.4612	67.8204	71.0293	93.5559	89.6429	123.988	-0.613343	2.79098	0.000231948
SDCBP2-AS1	402.301	424.728	447.394	330.788	363.356	317.483	0.312475	5.06372	0.000246186
RP11-395P17.11	7.08308	7.20139	8.76499	17.3833	13.8221	30.1107	-1.37754	0.14455	0.000268694
AC016683.6	573.219	574.108	613.67	461.676	456.222	513.569	0.300074	5.53595	0.000269692
RP5-1125A11.1	55.2145	55.8248	61.3016	36.5886	35.314	34.1449	0.690501	2.14669	0.00028831
AC105760.2	11.9426	17.7877	12.6212	27.2983	27.3076	31.0866	-1.01016	0.790879	0.00029691
AP001062.8	14.6449	13.1244	15.571	30.8729	30.0755	25.4689	-0.996508	0.817291	0.00033511
AC091729.9	23.1542	7.26034	9.66895	25.8234	30.9831	29.869	-1.05534	0.80946	0.000368034
AP000487.5	11.7901	7.6533	5.79542	20.7603	17.5408	21.8375	-1.12562	0.235683	0.000381195
RP11-95P2.1	47.1814	55.2278	43.7035	20.3409	32.8526	31.2537	0.743235	1.9205	0.000439297
AC000120.7	96.5564	92.0826	100.191	63.289	72.5863	66.1501	0.487168	2.91514	0.000477936
LENG8-AS1	85.4222	91.1013	89.4683	115.624	119.191	122.961	-0.435984	3.12515	0.000484021
RP5-864K19.4	48.7771	80.5651	75.9314	40.1546	41.5383	39.6883	0.736196	2.35964	0.000507598
AC083843.1	41.4849	44.9233	52.5817	62.2473	71.5465	77.0955	-0.63745	2.26607	0.000510654
RP11-304L19.3	10.8724	7.28406	13.6546	18.554	26.6568	22.7518	-1.16252	0.459902	0.000514301
RP11-566K11.7	181.438	192.979	169.122	230.793	215.094	248.299	-0.328909	4.1234	0.000516428
RP11-567M16.3	22.1372	25.0631	15.4897	37.2045	39.8632	33.0947	-0.791802	1.26253	0.000537835
RP11-611L7.1	56.3634	77.7381	55.3511	104.357	93.5843	84.6461	-0.566844	2.70009	0.000551006
RP11-282O18.6	13.2755	14.5296	17.5356	24.0545	30.0512	32.7114	-0.983323	0.85001	0.000563651
RP11-758P17.3	5.43395	7.55711	5.82647	22.5075	12.1642	15.256	-1.31321	-0.118544	0.000590396
LINC00852	19.9851	21.8085	26.3018	39.46	33.3033	44.9372	-0.779274	1.3229	0.000616808
RP11-147L13.8	44.3107	38.2921	44.7539	62.0255	60.7903	69.6976	-0.581432	2.14029	0.000640806
AC074286.1	225.122	213.507	213.908	285.508	313.239	239.928	-0.374403	4.40023	0.000642284
KIF9-AS1	110.058	108.897	129.44	69.2414	100.81	47.7224	0.655137	3.13745	0.000669431
RP11-115C21.2	18.2404	20.3904	17.4855	36.0593	34.4625	30.9165	-0.842622	1.10948	0.000708988
RP11-500G22.2	30.7255	32.1462	24.2503	15.5656	15.0204	13.5673	1.00637	1.18736	0.000709926
AC106900.6	34.5711	39.0311	43.8142	24.8307	20.2283	20.9186	0.829024	1.58317	0.00071408
RP11-94L15.2	2503.86	2325.66	2218.95	1794.77	1931.4	1875.55	0.330841	7.51054	0.000725652
AC156455.1	38.7626	39.722	37.9115	47.6176	77.3049	65.6674	-0.747767	2.09135	0.000750068
RP11-679C8.2	102.467	85.8708	81.6037	61.5443	65.4647	59.0506	0.54866	2.82477	0.000755327
STAG3L5P-PVRIG2P-PILRB	768.898	782.371	860.714	917.195	1037	1009	-0.304728	6.26058	0.000782925
RP11-452L6.5	47.1891	57.5372	51.5322	78.6754	67.6481	85.6997	-0.549039	2.41183	0.00079507
AC019221.4	147.016	149.666	180.046	184.599	212.922	222.448	-0.407483	3.94726	0.000796652
RP4-773N10.4	19.5843	19.4543	19.4449	32.7811	33.5069	36.7843	-0.806528	1.14903	0.000837788
AC012307.3	117.36	111.747	114.743	137.025	149.212	160.822	-0.381393	3.4771	0.000870042
RPL34-AS1	47.5234	56.1551	38.8022	25.4991	30.1056	28.2104	0.760614	1.89177	0.000875693
ASB16-AS1	225.215	212.405	231.481	163.74	189.266	176.458	0.310607	4.15005	0.000878727
CTD-2616J11.10	9.59856	13.7773	12.6499	27.2611	21.0523	24.2433	-0.991507	0.550888	0.000882709
RP11-336K24.12	57.0839	46.6871	66.225	34.8074	37.1774	32.6704	0.673698	2.12736	0.000901489
CTD-2196E14.9	46.0348	42.2505	31.9954	23.6416	24.8135	19.7994	0.836405	1.65975	0.000904502
RP4-813D12.3	10.2857	9.53985	11.6829	24.9947	22.067	19.5947	-1.07003	0.422118	0.000981601
RP11-127I20.7	65.7685	56.554	92.5944	107.904	129.51	93.9388	-0.648146	2.90766	0.00100364
DTX2P1-UPK3BP1-PMS2P11	171.572	176.768	179.921	122.244	151.418	133.87	0.332398	3.80554	0.00101975
CTD-2651B20.1	50.962	58.1848	60.3309	31.0901	29.7896	43.9039	0.699097	2.1196	0.00102792
CTD-2017D11.1	341.368	362.322	333.487	294.705	292.637	235.939	0.329238	4.77177	0.00102896
LINC00205	37.0611	35.0892	36.9557	19.2431	17.5145	24.7458	0.85702	1.50009	0.00103703
RP11-554J4.1	14.4722	10.8048	7.73231	23.4574	24.8425	18.2389	-0.953706	0.497122	0.00112104
RP3-400N23.6	135.903	120.348	128.356	172.953	177.801	146.161	-0.375569	3.63628	0.00123282
CTA-445C9.15	46.2194	45.3803	50.5995	29.217	36.5883	18.115	0.70027	1.88115	0.00124002
RAB11B-AS1	69.8313	58.7214	52.4253	28.3308	35.2153	47.4355	0.711882	2.23593	0.00125818
ZMIZ1-AS1	31.2099	36.5869	42.8594	21.4046	23.9663	18.0166	0.738379	1.5114	0.00133992
SNHG10	388.957	348.373	589.833	589.253	643.883	646.89	-0.503012	5.49748	0.00135204
SCARNA2	1933.59	1653.51	1944.94	2289.6	2189.28	2592.94	-0.353876	7.49153	0.00135513
RP11-85K15.2	93.0402	112.836	116.77	131.945	162.107	135.058	-0.457982	3.4011	0.00139715
CTD-2002H8.2	89.3831	126.5	82.5154	180.395	124.803	136.553	-0.553756	3.34105	0.00140205
IFNG-AS1	29.1677	29.4993	24.2663	17.0424	13.1787	13.4588	0.979204	1.12427	0.0014371
PRC1-AS1	18.5841	16.262	28.2979	36.7494	36.2185	34.2503	-0.81194	1.21128	0.00145629
RP11-400F19.6	143.324	117.779	117.591	98.6484	88.1064	95.1753	0.464603	3.3215	0.00146116
RP11-230B22.1	10.3381	9.83919	6.77415	18.894	16.6362	23.0985	-1.02976	0.252123	0.00147699
AC018766.5	100.709	82.2544	109.011	59.91	71.6169	73.7871	0.483944	2.93008	0.00161938
LINC01006	68.5052	74.8041	70.9808	51.8613	46.6793	50.3387	0.539004	2.49139	0.00172789
RP11-950C14.7	39.7624	44.0974	32.013	23.5005	22.0398	22.5621	0.798652	1.60701	0.00182215
LINC00528	54.1243	48.9446	50.5548	66.8014	70.5085	83.6262	-0.510922	2.38223	0.00184533
CTD-2196E14.4	47.6704	38.3577	38.86	22.0421	17.3607	32.4847	0.856891	1.69758	0.00189918
MIR663A	2284.75	3032.42	5118.83	4736.94	5415.79	7259.87	-0.736907	8.6352	0.00205461
RP11-649A18.12	12.1574	5.32314	9.72809	24.0298	21.2756	13.2146	-1.06928	0.263697	0.00208589
RP11-693J15.4	69.4658	66.421	47.51	32.7799	43.43	40.9642	0.64092	2.27476	0.00209099
RP11-258C19.7	12.4342	11.4518	11.6632	25.0686	17.4093	26.6888	-0.876172	0.520213	0.00217004
H1FX-AS1	23.8791	32.7225	36.0465	46.001	46.7558	49.962	-0.668618	1.68841	0.00220125
CTD-3099C6.9	69.279	55.3734	52.4373	70.7164	100.244	86.5782	-0.553261	2.61535	0.00223428
MIR940	27.7275	31.1375	46.8233	59.001	51.9742	54.4623	-0.675951	1.87216	0.00223864
LINC00907	34.828	30.9264	40.904	17.9188	24.9036	19.4389	0.704657	1.48061	0.00230016
RN7SL1	6379.58	6121.34	15180.9	15750.4	15981.4	16899.3	-0.812157	10.0928	0.00236797
CTD-2619J13.14	37.2848	31.7906	34.0262	58.4509	40.0657	65.6861	-0.624629	1.85902	0.00259554
RP11-87F15.2	41.0213	50.7891	45.7023	25.8937	36.56	22.69	0.620279	1.85058	0.00273018
RP11-480A16.1	42.9565	29.4367	32.0507	49.6715	58.4972	49.7903	-0.588243	1.88471	0.00300092
COX10-AS1	348.691	349.534	361.773	255.079	329.286	273.882	0.275096	4.81643	0.00336387
NAPA-AS1	42.4347	33.1027	28.1203	19.3834	20.2853	22.0681	0.790206	1.47449	0.00339341
TUG1	1185.31	1269.47	1081.18	937.856	995.274	997.712	0.270099	6.54665	0.00343771
LINC00339	65.3836	66.879	57.3108	76.4297	84.6444	101.545	-0.460202	2.66344	0.00377966
AC007386.2	77.1786	65.8594	79.7885	49.5169	52.0516	56.9945	0.487644	2.55749	0.00378433
RP11-326C3.2	26.7584	27.7297	22.3224	46.7269	34.179	40.9079	-0.59111	1.45426	0.00382079
RP11-10O17.3	53.268	61.0867	40.7257	32.3091	30.7936	36.4443	0.670634	2.03261	0.00390922
RP11-219G17.4	23.4549	14.1819	21.4104	30.4369	28.0313	40.5787	-0.706059	1.12776	0.00392055
SNHG3	1196.98	1221.58	5587	6158.31	6310.01	6344.12	-1.22753	8.57598	0.00423983
RP11-97C16.1	7.07692	5.68324	10.7374	17.9439	18.6467	12.5758	-1.12183	0.0367271	0.00429421
RP11-529K1.2	27.3861	21.3251	24.3052	39.33	38.878	36.2477	-0.627984	1.39102	0.00443641
PTCHD3P1	183.359	189.014	169.126	150.184	150.2	140.088	0.303556	3.8643	0.0045661
RP11-176D17.3	101.286	81.817	67.9228	117.4	109.393	110.896	-0.388229	3.05075	0.00469653
RP11-440L14.1	464.337	460.126	490.16	563.33	580.477	511.451	-0.235684	5.45191	0.0048847
AC007204.2	96.5429	119.833	88.3795	70.6872	70.484	82.2852	0.460038	3.00945	0.00502908
RP1-101K10.6	22.7724	21.8014	22.3632	28.4395	45.4073	34.6759	-0.753992	1.31126	0.00504427
RP11-108L7.4	17.5884	23.0704	20.4212	23.8943	39.9803	36.9161	-0.785747	1.18648	0.00519254
CTC-436P18.1	32.8044	38.0561	38.9241	49.6715	58.4972	49.7903	-0.575338	1.9065	0.00519709
RP11-1246C19.1	8.82254	16.8193	21.4794	25.4563	22.6836	37.9991	-0.909724	0.824235	0.00548439
RP11-159D12.2	91.2218	95.4177	90.4157	115.018	119.268	116.412	-0.345596	3.14867	0.00548635
CTB-31O20.2	32.5581	19.422	27.2315	32.0314	42.32	54.7226	-0.705923	1.5359	0.00564266
RP11-661A12.14	7.08923	8.74338	6.79442	17.607	14.9625	15.2286	-1.03512	0.000168157	0.00594624
RP4-769N13.6	282.515	283.874	317.115	250.656	256.309	227.598	0.24866	4.56567	0.0059729
RP11-2C24.4	59.6629	76.2261	67.0921	99.9718	76.268	103.847	-0.438431	2.7359	0.00601432
RP11-141B14.1	57.3399	47.2899	52.5071	41.5414	35.3378	28.2244	0.600611	2.05646	0.00615997
CTC-428G20.3	39.8408	49.6688	55.5109	38.2011	29.9908	24.3654	0.641756	1.90584	0.00627459
JAZF1-AS1	29.1052	21.0921	26.2599	36.156	38.828	42.2388	-0.599617	1.44215	0.00630674
RP5-1031D4.2	1197.33	1169.65	1100.69	972.146	1021.03	957.225	0.231834	6.53451	0.00639133
RP11-685N10.1	16.6468	19.0606	7.69509	26.065	25.6335	23.136	-0.716339	0.760702	0.00666475
TMEM44-AS1	65.4441	61.1913	63.203	39.9517	45.9305	49.4736	0.480791	2.34167	0.00704779
RP11-380G5.2	65.2438	67.9569	63.1821	56.9441	45.0669	31.5848	0.570639	2.36613	0.00716974
JPX	1024.69	1039.64	1044.39	888.401	936.405	829.797	0.223496	6.37962	0.00741418
CTB-35F21.1	144.954	142.402	125.349	119.536	113.246	86.8402	0.375701	3.4608	0.00742714
RP11-309G3.3	39.7191	51.6812	43.7448	29.5552	37.4638	19.8141	0.584932	1.8387	0.00754954
RP11-69E11.4	25.5237	33.8001	27.2077	16.4635	16.7467	18.3971	0.738825	1.20286	0.00773256
RP11-1070N10.5	237.227	223.868	222.652	183.023	205.215	181.619	0.246946	4.20855	0.0081253
RP11-708J19.1	6.10335	10.0732	9.73985	17.9777	15.8402	16.8793	-0.986154	0.104843	0.00859504
RP11-24B19.3	26.6836	38.4412	29.1462	20.2289	14.8261	21.4632	0.777531	1.31015	0.00863047
CTC-444N24.11	181.566	166.998	147.686	183.536	203.997	218.479	-0.278938	3.97105	0.00876746
RP11-242D8.1	104.175	88.2851	103.112	71.2787	81.4348	73.7763	0.364064	2.98636	0.00887251
RP11-96D1.10	105.501	132.873	112.767	149.751	146.609	139.826	-0.320306	3.47445	0.00898242
CTD-2616J11.14	16.3909	17.1127	16.5266	26.9258	28.2942	26.5659	-0.711376	0.895469	0.00900696
RP11-727A23.4	99.159	109.729	120.671	85.2098	90.2328	80.1146	0.330462	3.13508	0.0090991
CTD-2037K23.2	54.6045	70.6142	51.4625	42.1131	40.5818	41.2731	0.520858	2.23371	0.00915124
RP11-73M18.8	59.8728	51.0665	55.423	36.305	39.7321	42.3479	0.495661	2.15966	0.00985772
RP11-166B2.8	73.6688	72.3013	60.2037	82.8685	98.2975	87.0853	-0.385373	2.75429	0.0102194
DICER1-AS1	44.1073	26.6353	46.7613	63.1628	55.5824	51.91	-0.532902	1.99713	0.0105683
RP11-75L1.1	21.5509	31.6765	22.3309	17.2186	15.0199	12.1436	0.768035	1.01777	0.0107341
SNORA67	436.684	388.826	367.457	356.14	314.854	340.49	0.260236	5.00529	0.0109097
RP11-242C19.2	11.8234	12.8632	24.4271	22.05	31.9463	29.7261	-0.867481	0.872661	0.0109768
TAPT1-AS1	319.195	371.012	337.407	278.653	278.809	311.757	0.242604	4.79019	0.0109794
RP5-1085F17.3	20.3126	24.0825	11.5813	36.2664	23.5341	32.8261	-0.635365	1.05068	0.0114937
RP11-77P16.4	49.5557	41.8484	48.6387	33.9491	35.4499	27.7667	0.514136	1.912	0.0122879
CTC-444N24.6	42.0184	54.0056	35.8908	24.0704	29.119	34.132	0.593263	1.82055	0.0124008
RP11-34F13.3	2.93171	8.56135	5.83625	17.6564	8.65304	11.4572	-1.08242	-0.365808	0.0124442
RMRP	9157.63	8740.71	23958.1	20949.1	24647.9	23962.3	-0.732034	10.64	0.0125447
A1BG-AS1	87.1174	71.199	101.267	78.2062	54.5306	49.5302	0.52601	2.75145	0.0127003
RP13-516M14.4	14.5866	14.128	10.6608	18.5279	28.5292	19.8702	-0.795508	0.634383	0.0129532
RP11-399E6.1	44.9738	51.8139	46.6624	49.2354	87.1507	71.4351	-0.569061	2.3124	0.0131652
AC010883.5	24.4371	25.258	20.3807	34.8074	37.1774	32.6704	-0.569061	1.31331	0.0131727
MBNL1-AS1	11.5015	11.8495	6.76138	16.6654	14.8534	22.6977	-0.751174	0.288738	0.0131728
CTD-2201E18.3	89.589	83.7814	83.6056	50.4644	54.4174	82.378	0.46408	2.76879	0.0137205
XIST	5540.48	5878.7	5774.24	4541.67	5063.63	4763.71	0.258346	8.82445	0.0138816
RP11-104H15.7	76.9341	78.7789	91.4928	63.6131	68.1945	56.2405	0.35696	2.72518	0.0140494
RP11-612B6.2	23.4703	30.4423	28.2108	16.3046	14.9073	19.6685	0.692058	1.13368	0.0140736
CTD-2001C12.1	18.0943	15.8571	11.6191	25.8952	24.728	23.0259	-0.632619	0.780084	0.0141818
GS1-251I9.4	105.152	109.745	96.2043	69.269	92.2062	80.9966	0.326854	3.07247	0.0143174
MIR4519	73.6583	57.8629	51.4363	90.3112	93.9664	66.15	-0.442633	2.61751	0.0146319
RP11-318E3.9	13.28	12.5441	15.5808	20.0982	19.2453	29.564	-0.717359	0.634281	0.0148445
RP11-571M6.8	54.364	42.5879	55.4748	40.0949	19.7834	38.7801	0.685811	1.98353	0.0150526
RP3-475N16.1	200.94	179.089	176.921	221.94	220.798	212.749	-0.21932	4.10991	0.015196
RP5-1092A3.4	34.7928	47.7816	46.7201	58.0692	75.5939	50.1808	-0.553604	2.13459	0.0155104
RP11-337C18.10	120.998	118.121	99.0741	77.0203	97.4021	91.5099	0.334537	3.19531	0.0155121
PLK1S1	260.783	263.227	265.48	221.756	229.636	228.439	0.208288	4.42595	0.0156792
CTD-2410N18.4	376.851	380.709	357.792	417.922	422.92	433.847	-0.188264	5.09218	0.0158265
RP11-206L10.10	30.752	34.4015	21.3027	18.5152	17.6239	18.6485	0.701823	1.24238	0.0160725
LINC00667	131.559	130.818	116.613	115.546	102.514	82.6375	0.349176	3.34932	0.0167225
RP11-110G21.1	31.9256	47.2095	48.6959	57.5877	70.1279	52.886	-0.55216	2.10441	0.0170412
RP11-435B5.4	271.558	307.202	285.879	242.438	265.331	226.03	0.215412	4.54891	0.0170574
RP11-248G5.8	103.746	78.078	74.7731	99.7376	114.023	115.172	-0.344866	3.05838	0.0171912
TEN1-CDK3	118.361	126.953	130.343	147.058	144.647	159.361	-0.267572	3.54869	0.0172318
CTD-2647L4.4	36.4822	44.4896	41.8243	32.2607	26.4005	26.7193	0.533349	1.71696	0.0172511
RP11-122K13.7	29.4388	45.0716	53.6185	23.8745	31.0118	29.7415	0.54514	1.74183	0.017381
CTC-273B12.8	46.7589	53.3727	67.2241	31.156	48.0353	38.2296	0.443682	2.15019	0.0177131
LINC00969	437.241	426.003	446.373	464.812	527.537	498.534	-0.202455	5.32343	0.018073
RP11-110H1.9	10.4597	12.0974	15.5986	18.0731	25.81	19.5484	-0.830846	0.541831	0.0185307
THAP7-AS1	11.2668	23.184	17.5093	22.1626	34.7209	26.9548	-0.773803	0.940005	0.0186681
BX322557.10	37.1897	28.8214	25.2157	19.0505	18.474	21.8258	0.679001	1.32579	0.0187041
RP11-739L10.1	42.9848	32.8716	45.7608	27.1986	32.9071	22.4089	0.515593	1.71092	0.0201231
DYNLL1-AS1	14.8359	16.8998	22.4253	22.0802	30.0794	32.5781	-0.717922	0.966235	0.0206096
RP11-16E12.2	250.974	252.437	272.347	231.117	218.886	219.784	0.211008	4.39922	0.0208511
CTD-2313J17.1	10.7015	5.96913	12.6796	24.7097	14.8778	14.1745	-0.826047	0.223335	0.0216869
RP1-8B1.4	27.0122	31.4734	29.1709	18.563	13.8964	24.2218	0.677819	1.23549	0.0225514
RP11-1277A3.1	33.8152	50.03	44.7558	34.1549	25.4429	28.2856	0.562069	1.76386	0.0225672
RP11-225B17.2	14.6902	13.415	10.6631	22.939	22.1243	17.9204	-0.659926	0.566275	0.0251128
RP11-731C17.2	22.3567	28.0505	23.3215	15.7526	14.9914	15.1011	0.686459	1.00206	0.0257046
RP11-506M12.1	35.0444	38.844	34.0099	42.9589	50.3716	53.2623	-0.453881	1.85396	0.0264868
RP11-649A18.7	7.85706	12.8707	7.75525	17.9664	16.7747	15.4614	-0.803872	0.191226	0.0266137
FAM41C	7.08923	8.74338	6.79442	21.2401	7.6744	13.1217	-0.763166	-0.108086	0.0269003
CTD-2619J13.17	10.5633	12.9129	13.6302	17.4958	18.4471	24.7333	-0.719688	0.48102	0.0281421
CD27-AS1	58.2549	53.6482	60.3177	40.9189	38.6516	50.2861	0.425479	2.21881	0.0282876
RP11-348P10.2	15.4172	13.6994	16.5461	22.2818	24.7573	24.319	-0.656118	0.746414	0.0294596
RP11-705C15.3	93.3035	93.3906	88.4584	77.7295	79.7189	61.1833	0.320989	2.90241	0.0298961
RP11-504P24.4	75.6317	71.5549	59.2208	87.5586	94.7569	77.3841	-0.325479	2.73527	0.0321399
RP11-417L19.4	18.2675	9.95074	17.5295	25.4531	17.3595	29.7372	-0.59915	0.736144	0.0325471
RP11-274B18.4	26.6614	21.0131	18.4258	18.2677	11.3671	11.8118	0.775994	0.878306	0.0327478
AC091132.1	7.37338	9.36018	7.77194	15.5656	15.0204	13.5673	-0.839563	0.0138513	0.0328624
LA16c-390E6.3	17.0638	17.6352	18.4837	24.9968	29.2565	25.0009	-0.606116	0.928936	0.0329822
RP11-46C24.7	20.8778	16.7831	15.5256	31.5303	23.7126	24.8373	-0.50782	0.932218	0.0329822
RP11-727A23.5	40.1894	46.9628	54.5398	54.2491	63.6178	67.904	-0.433705	2.20369	0.0331539
AC005037.3	69.7895	62.695	69.0569	64.1598	49.4296	37.1458	0.43685	2.43496	0.0334998
DISC1FP1	205.51	201.357	232.521	164.726	201.847	173.932	0.202336	4.11844	0.0336114
PRRT3-AS1	36.5268	41.5797	44.7756	21.8658	23.6139	39.3601	0.529319	1.71465	0.0349171
RP11-793H13.8	1554.73	1646.74	1585.03	1724.96	1844.67	1910.57	-0.196515	7.19911	0.0349434
KMT2E-AS1	19.6495	25.3801	25.3072	35.6594	27.1005	37.7923	-0.490815	1.25522	0.0353774
RP11-352G18.2	5.42383	4.49025	9.77107	14.4593	9.58472	12.8416	-0.896648	-0.283431	0.0365676
TP73-AS1	129.333	125.401	123.474	127.666	157.316	167.536	-0.273971	3.56723	0.0366027
RP11-705C15.5	207.756	229.595	189.507	163.467	165.705	201.534	0.252099	4.09061	0.0374894
RP4-635E18.8	23.226	28.6711	23.3151	22.4953	13.0951	13.831	0.672563	1.03709	0.0380741
RP11-455F5.5	13.4064	19.1868	10.6474	21.7508	24.8432	19.6801	-0.620094	0.679379	0.0391346
GS1-124K5.3	50.3663	41.2561	45.6979	30.8629	32.6033	38.0875	0.452071	1.90932	0.039373
RP11-204L24.2	13.7417	9.99333	10.6813	16.9743	18.5304	20.1663	-0.656199	0.406833	0.0400017
IPO9-AS1	18.6073	16.0506	19.464	36.3372	20.0173	24.7674	-0.514837	0.923242	0.0402525
AC092755.4	810.767	769.455	682.475	623.73	705.967	656.49	0.18452	5.94348	0.0407787
CTD-3131K8.2	74.0373	71.698	72.9288	86.5023	98.3162	82.4483	-0.314696	2.79462	0.0409155
PTOV1-AS1	8.0488	10.6471	8.74461	19.0592	14.0561	13.6995	-0.729791	0.113356	0.0415149
TOB1-AS1	52.93	61.4475	60.3117	44.9686	39.505	50.6675	0.384063	2.24242	0.0451878
AP001062.7	37.0094	22.8968	34.0621	19.9778	27.6526	16.7495	0.498308	1.37729	0.0456691
CTB-180A7.6	102.864	95.2419	113.856	126.275	114.505	131.336	-0.243805	3.27389	0.0459535
RP4-739H11.4	20.0477	28.6366	17.4464	40.1126	28.1023	27.4196	-0.483456	1.1945	0.0463352
PDCD4-AS1	50.5538	30.7879	51.6165	32.8922	23.5355	35.6333	0.560206	1.82448	0.0464912
RP11-196G18.24	9.37569	21.8288	9.67594	26.1734	14.6982	24.9242	-0.63843	0.579751	0.0465424
RP11-2B6.3	510.747	557.833	543.6	457.756	479.445	503.739	0.155886	5.46578	0.046599
AC097662.2	17.0348	28.4792	24.3265	15.7629	14.057	16.505	0.573016	0.92739	0.0475657
ZNF33B	349.879	361.285	312.997	256.506	309.276	321.006	0.198937	4.80434	0.0488767
AP000320.7	1070.36	1098.02	1054.07	1224.13	1259.49	1138.81	-0.170104	6.61405	0.048882
RP11-267M23.4	17.7757	16.467	13.5794	23.8689	21.9853	25.6358	-0.523088	0.790769	0.0489481
RP11-158H5.7	46.1245	41.9775	50.6125	35.3788	22.5139	41.7989	0.52802	1.88964	0.0498042
CTD-3138B18.5	30.7768	28.1907	33.089	36.8733	36.8708	51.334	-0.430928	1.61827	0.0500383
RP11-637A17.2	28.6844	28.3218	21.3318	16.7866	19.4944	17.2208	0.560403	1.1365	0.0501226
CTC-559E9.6	198.515	196.677	155.41	210.402	215.509	211.963	-0.195343	4.08651	0.05188
AC003088.1	127.751	139.039	112.694	111.998	105.016	103.765	0.263612	3.38029	0.0524099
MIR4523	11.8372	11.4466	12.648	18.8206	22.2436	14.5636	-0.670315	0.435227	0.0531826
RP11-154D17.1	82.1061	74.938	80.7211	49.208	79.2107	57.9901	0.296788	2.70292	0.0541965
RP11-351M8.2	49.2738	46.0521	46.6652	28.1207	38.0321	41.6022	0.375357	1.9689	0.0547391
CTC-329D1.2	39.7443	44.3809	27.1144	43.4111	57.7013	47.7639	-0.424352	1.90978	0.0548817
RP11-464F9.1	57.2496	58.5788	72.0575	53.4659	52.2474	39.9615	0.3388	2.34557	0.0551175
RP13-941N14.1	19.155	14.3005	25.3587	23.7563	28.241	32.476	-0.561515	1.02914	0.0557133
AC010761.6	26.8717	26.9496	36.0558	24.4682	18.4179	20.6878	0.505736	1.28555	0.0578134
AC073046.25	16.4751	15.5801	31.2593	33.5835	35.5059	24.6162	-0.622939	1.13034	0.0578558
RP1-168P16.2	370.625	374.584	422.158	351.258	365.051	313.008	0.166717	4.99554	0.060863
ALG9-IT1	12.5265	13.2328	57.8123	41.9137	43.7921	71.1218	-0.886139	1.60773	0.0614991
LINC00342	32.8904	38.1037	37.9431	42.2348	46.7828	51.2738	-0.388496	1.82782	0.0626219
RP13-766D20.2	138.349	120.84	130.304	99.8433	111.266	119.82	0.233838	3.4207	0.0628371
RP11-379F4.4	21.8351	23.5726	29.2284	21.2672	15.8393	14.0462	0.542932	1.02759	0.0653902
HMGA1P4	35.5327	21.9602	27.2082	18.7356	14.8006	24.3551	0.616298	1.22915	0.0655428
RP11-712P20.2	34.196	24.8032	27.2032	19.2431	17.5145	24.7458	0.546826	1.26744	0.0658068
RP11-792A8.4	27.0343	26.8414	25.266	27.261	10.3059	13.8575	0.723007	1.0983	0.0660393
RP1-59M18.2	66.8774	64.3659	80.8115	77.8151	86.5493	92.2033	-0.30329	2.73382	0.0687435
CTC-436K13.1	129.118	132.02	141.052	157.761	150.005	153.669	-0.200464	3.61914	0.069745
AC009120.4	34.1967	33.2689	49.7227	27.1707	24.5414	33.8024	0.445714	1.65481	0.071368
INE1	31.3333	25.7567	26.2316	20.7344	19.407	19.0108	0.527773	1.22002	0.0715058
AC002467.7	20.7501	18.7149	18.4612	14.6405	11.4237	11.5627	0.671068	0.703819	0.0730084
RP3-330M21.5	13.5917	28.3145	21.4014	27.6506	27.2549	34.1653	-0.519698	1.10372	0.0730354
TRMT2B-AS1	69.6123	75.0069	79.7862	64.7594	61.8287	57.3257	0.272003	2.6192	0.0744607
RP1-39G22.7	28.3592	34.158	17.3944	33.5068	39.8923	34.4232	-0.416738	1.45345	0.0757277
RP11-333E1.1	54.6527	68.9754	70.0726	51.1007	53.9299	51.0127	0.275455	2.40375	0.0776717
RP11-355B11.2	49.5797	50.8506	32.9357	34.1888	32.6277	33.6977	0.445982	1.88887	0.0788537
RP11-378A13.1	18.4795	24.1472	24.3371	17.4243	14.0566	15.11	0.521521	0.889893	0.0801438
SCARNA10	98.6558	86.1154	114.876	102.207	126.472	127.697	-0.281085	3.224	0.0806838
CTD-2287O16.5	9.90488	10.4001	9.71756	17.4351	13.1234	16.5143	-0.588423	0.187519	0.0807016
CDKN2B-AS1	80.6734	79.731	65.0537	63.1875	65.4875	55.9768	0.29833	2.64279	0.0813149
LINC00630	175.015	188.213	183.795	218.83	206.648	191.61	-0.175668	4.05316	0.0819818
RP11-178G16.4	10.9914	20.222	9.67423	28.9776	15.676	17.6343	-0.544057	0.562141	0.0900868
RP11-315O6.1	20.8193	18.9615	26.31	21.8675	11.3124	12.0557	0.601095	0.860372	0.0901068
AC007773.2	45.6905	37.71	40.8301	59.6047	47.5063	49.3515	-0.285128	1.9997	0.091144
HCG11	108.641	107.195	105.98	122.572	131.826	114.451	-0.212913	3.30732	0.0920668
RP11-326C3.12	21.3326	17.9696	18.4615	16.2725	9.55755	12.9746	0.67094	0.704644	0.092126
RAD51-AS1	146.142	126.158	159.589	116.887	120.859	134.584	0.207454	3.56699	0.0933939
RP11-1017G21.4	7.25612	17.6566	33.274	24.5421	29.9706	37.3263	-0.688939	1.01005	0.0949728
RP11-325F22.2	38.9523	35.9521	31.0638	28.4765	27.3881	25.0287	0.419937	1.57289	0.0989949
TERC	1010.83	923.122	1229.44	1142.92	1176.89	1279.87	-0.188083	6.59478	0.10012
AC012309.5	36.9846	37.8124	25.1864	37.8398	51.5384	40.548	-0.385931	1.74745	0.101095
RP11-175O19.4	50.8622	78.4686	49.494	83.1466	61.3367	80.6136	-0.310934	2.50485	0.103587
AC079466.1	66.5974	70.5715	49.4649	51.4987	40.2655	55.87	0.389111	2.35905	0.107028
CTD-2083E4.4	10.3882	15.5656	16.5652	22.4328	17.5402	20.4405	-0.515616	0.565757	0.107654
CTB-13L3.1	31.0783	36.9724	24.2323	44.7901	27.7449	49.2969	-0.346558	1.6016	0.111983
AC005224.2	8.74282	14.3798	15.598	18.675	19.4647	17.3453	-0.588234	0.455962	0.113627
RNF139-AS1	31.4402	23.8348	23.2969	32.7428	35.369	33.8971	-0.345538	1.40053	0.113732
RP11-732A19.2	13.7813	17.5402	13.5942	17.9188	24.9036	19.4389	-0.519408	0.677379	0.114793
RP11-127B20.3	27.2697	39.3044	36.984	44.6717	44.1707	41.8063	-0.371387	1.73649	0.115989
AC007551.3	30.0825	39.0721	36.9718	25.0757	24.5939	32.1305	0.36727	1.55231	0.117242
RP11-869B15.1	15.5094	16.9561	20.4579	14.0794	6.8475	13.9562	0.676034	0.55236	0.118361
RP11-514P8.8	60.8699	78.8274	54.3539	73.6856	79.5175	80.1318	-0.264275	2.61453	0.119379
RP5-1068E13.7	22.3844	13.9356	14.549	14.071	7.77594	12.5848	0.697006	0.558551	0.120426
RP5-827C21.4	13.7784	3.27239	7.76585	14.6766	7.70004	17.0938	-0.533945	-0.0328548	0.120972
AC003104.1	30.0389	24.2145	18.4003	19.8415	14.8792	18.4176	0.54903	1.05744	0.122129
RP11-84A14.4	28.5599	26.0256	25.2623	40.9443	27.0738	35.0978	-0.287519	1.39086	0.122179
RP11-421L21.3	237.587	291.417	265.474	230.349	246.545	234.794	0.141135	4.45575	0.122491
RP11-324I22.4	153.435	150.767	179.049	188.363	180.132	172	-0.174508	3.867	0.126697
RP11-631N16.2	121.372	120.038	117.644	102.351	107.783	106.701	0.177381	3.32248	0.13876
RP11-66N24.3	65.3549	56.3818	80.8462	54.0157	56.5394	56.1666	0.257505	2.47508	0.13926
AF196970.3	40.0029	36.4046	33.998	27.6166	29.1175	31.3172	0.346942	1.64239	0.142
RP11-509J21.1	275.975	243.312	223.527	204.405	243.295	216.634	0.152858	4.36749	0.142272
RP1-272J12.1	56.7922	51.6487	33.8884	34.2054	46.2804	31.9732	0.330637	2.01304	0.143543
RP11-334C17.5	24.3324	24.9235	26.267	17.2756	22.214	17.5598	0.354064	1.10326	0.145112
RP11-1070N10.7	14.1806	18.3573	22.4224	24.1267	17.3116	34.1548	-0.448119	0.883672	0.150197
RP11-384K6.6	37.48	42.9868	42.8057	54.0856	55.861	40.3162	-0.314799	1.97495	0.152745
TP53TG1	25.3315	28.3141	26.2488	17.6304	21.2201	22.0562	0.368495	1.18	0.156859
ITCH-IT1	27.8352	24.5072	16.4483	16.6093	19.524	15.6789	0.435054	1.00873	0.158897
RP11-692P14.1	18.3815	23.3398	26.3036	24.1023	27.2565	36.9591	-0.408922	1.16792	0.159405
SRRM2-AS1	42.4036	56.6273	49.5952	62.1072	55.4898	59.7235	-0.253509	2.21562	0.161379
RP11-848P1.2	17.5722	30.4017	26.2781	33.4406	24.3907	38.8312	-0.367223	1.27083	0.163326
AC008753.6	19.5238	21.5696	31.2126	16.798	18.559	18.638	0.357347	1.0095	0.165403
PITRM1-AS1	14.769	19.7559	10.6393	22.5989	19.3785	19.1365	-0.382521	0.663874	0.167825
FOXP1-IT1	27.2613	38.5562	37.9675	21.6442	27.3637	32.2204	0.304925	1.52743	0.168742
ZBTB11-AS1	37.6987	27.3539	39.9245	26.8279	23.6627	32.1463	0.368768	1.54998	0.169849
RP11-1114A5.4	18.5121	18.7335	21.4158	18.2883	9.50498	14.6274	0.546919	0.724665	0.171957
CTD-2228K2.7	71.5424	72.2465	64.1261	76.1928	84.0218	79.0807	-0.205512	2.69011	0.172537
AC104695.3	2.76849	8.914	22.5487	18.4915	19.4939	15.8	-0.736125	0.272356	0.17409
RP4-756H11.3	135.094	114.268	134.239	144.74	174.735	119.836	-0.217966	3.56379	0.175303
RP11-426C22.5	814.459	798.783	851.902	656.383	856.673	725.127	0.128393	6.08731	0.176947
AF131215.4	23.0874	24.1095	30.2009	19.2051	20.3135	20.536	0.32948	1.12633	0.178162
RP11-457M11.2	72.0567	84.1009	55.2829	48.9059	49.1141	73.8252	0.311749	2.54689	0.178863
RP11-420A23.1	140.255	164.303	179.051	153.093	149.405	126.952	0.150339	3.73901	0.179609
RP5-1074L1.4	68.626	74.7324	58.2555	77.7357	88.6635	68.3273	-0.230394	2.65814	0.181806
TMEM9B-AS1	47.8299	64.574	46.6094	43.0566	45.0755	43.356	0.269629	2.15187	0.182123
CTB-58E17.1	35.9856	46.2941	34.9598	52.7752	44.017	45.4372	-0.251364	1.89674	0.18583
RP11-296O14.3	106.858	108.273	132.385	104.994	113.428	84.5209	0.165252	3.26487	0.190221
RP11-163N6.2	17.7517	17.6921	16.5176	21.9289	24.8142	21.2311	-0.395886	0.836371	0.195804
DNAJC3-AS1	29.7265	20.6145	21.3554	31.1302	26.3231	32.7767	-0.250975	1.24995	0.204966
AF129075.5	10.4317	6.09543	10.7159	16.2725	9.55755	12.9746	-0.421923	0.0076653	0.207618
RP11-96C23.9	9.23454	9.11374	8.74487	14.6495	10.4899	12.967	-0.421848	0.00726729	0.207618
LINC00680	68.1275	73.7357	95.4584	74.3387	103.642	99.9387	-0.267799	2.87981	0.210829
PITPNA-AS1	8.7334	14.7084	10.6873	17.4243	14.0566	15.11	-0.435033	0.275765	0.212994
CTC-338M12.4	95.2108	88.41	110.967	98.5143	128.557	106.476	-0.224487	3.17511	0.214937
LINC00493	80.5113	76.4392	49.4078	72.623	83.0794	85.1805	-0.207388	2.69946	0.216489
AC098820.3	22.7502	19.5551	25.316	28.7123	24.5664	30.8673	-0.290571	1.14258	0.218039
SCARNA17	174.453	172.983	194.573	166.167	145.195	181.913	0.152659	3.91262	0.224941
C21orf91-OT1	109.457	101.647	94.2571	73.3776	90.9514	105.156	0.176342	3.10097	0.233213
GUSBP11	41.9554	55.3014	62.3392	50.3444	48.7383	34.7139	0.225276	2.14328	0.242823
CTD-2555K7.2	19.3158	21.1153	15.5162	22.2674	25.6914	22.8891	-0.336173	0.925939	0.243432
RP1-179N16.6	26.5392	19.4737	21.374	27.0877	29.1995	26.6756	-0.279976	1.16145	0.248731
RP11-260M2.1	18.4993	28.2826	14.5138	23.3312	33.9037	20.7086	-0.376125	1.06348	0.25581
RP11-423O2.5	27.9106	28.2143	24.2764	33.8434	31.7495	32.0345	-0.250731	1.38493	0.256132
RP11-105N13.4	148.31	129.73	127.324	133.551	174.633	139.25	-0.165772	3.62568	0.260185
CTC-344H19.4	8.63368	13.8758	12.6548	15.7835	12.1921	19.2785	-0.411035	0.292647	0.260754
CTD-2020K17.4	11.7293	14.1499	14.6003	24.7097	14.8778	14.1745	-0.366198	0.474681	0.260961
RP11-434D11.4	14.1569	13.1669	15.5734	16.9743	18.5304	20.1663	-0.383603	0.565469	0.261869
CTB-181H17.1	27.4462	20.8603	33.1362	24.9362	25.8074	13.6954	0.296808	1.2116	0.263478
RP1-29C18.9	35.5363	28.0879	41.893	33.8703	50.6639	41.7863	-0.315871	1.7574	0.264137
RP5-1057J7.6	62.3661	59.3049	64.1999	67.5893	68.8145	73.9956	-0.177847	2.51311	0.267486
AC068282.3	20.9036	25.9086	26.2798	32.7992	28.1836	28.491	-0.295312	1.23709	0.267488
AC004158.2	368.189	365.333	376.35	384.573	435.05	365.223	-0.112768	5.04269	0.267559
U91328.19	10.2532	18.9826	18.5145	28.8039	12.9159	20.3661	-0.343398	0.648528	0.268968
CTD-3193K9.3	26.7179	22.7612	24.3026	27.8081	28.1596	34.2841	-0.263441	1.26966	0.270493
RP1-288H2.2	57.7664	45.095	55.4519	36.583	53.2932	45.3461	0.185703	2.17024	0.272561
CTA-204B4.2	5.07548	9.03251	16.6309	19.864	10.4348	11.8194	-0.486487	0.0741448	0.274189
CTD-2186M15.3	11.7053	8.12957	9.71797	15.0227	12.3014	13.2122	-0.390574	0.118052	0.275275
RP11-37C7.3	8.23599	11.2087	10.7048	16.6524	12.301	11.8042	-0.417615	0.109535	0.275275
RP11-884K10.7	21.4901	18.2688	25.3281	25.0282	27.3896	27.873	-0.326637	1.09415	0.275844
XXbac-B461K10.4	154.698	143.663	134.118	135.652	109.767	147.826	0.181714	3.59583	0.276362
CTD-2240H23.2	24.4058	20.2795	22.3616	31.5829	20.9229	29.1221	-0.199578	1.12195	0.282549
ZNF718	236.293	238.154	218.724	244.813	251.748	244.138	-0.0922693	4.36491	0.290989
RP11-10L7.1	39.1014	45.0649	28.094	24.8134	32.7119	36.1426	0.261698	1.69436	0.296294
RP11-343N15.5	15.9569	14.7055	10.6524	21.4822	14.8787	17.0178	-0.26595	0.523622	0.300124
CTD-2620I22.1	24.5249	25.0203	24.3039	19.3452	23.0901	17.7903	0.26203	1.104	0.30582
CTB-161M19.4	21.0297	20.5546	22.3768	24.9499	32.0611	20.6228	-0.339214	1.0811	0.309339
AC017104.6	34.6507	33.5749	30.1098	35.3446	29.2237	17.8025	0.271545	1.50057	0.311106
RP11-212P7.2	24.8399	25.4601	16.4572	24.9791	19.9729	37.6034	-0.246762	1.14133	0.311254
RP11-298J20.4	218.396	211.317	207.092	202.725	217.736	167.992	0.0993662	4.16183	0.312194
LL0XNC01-237H1.2	23.6226	18.2085	23.355	26.5659	28.3502	23.4597	-0.275144	1.09528	0.312807
RP4-816N1.6	32.5224	29.9781	23.2704	28.7233	21.0783	21.2803	0.34989	1.31403	0.312962
LL0XNC01-7P3.1	18.814	16.6766	8.67347	16.9512	20.4009	17.3351	-0.25825	0.628537	0.315822
HCG17	70.3097	66.706	69.0421	64.7594	61.8287	57.3257	0.170753	2.54369	0.315927
RP11-1079K10.3	24.6287	35.0893	30.1486	22.6451	23.7693	28.8074	0.236475	1.3588	0.318048
AP000442.1	8.34386	12.818	7.75304	14.8281	12.33	11.6805	-0.391346	0.0736538	0.321359
RP11-469M7.1	20.4298	21.3867	9.63101	19.5734	19.3248	24.9991	-0.236694	0.816247	0.325322
RP5-882C2.2	46.5026	50.1784	36.8659	41.1637	42.5747	30.4582	0.22859	1.93651	0.32555
RP11-33N16.3	390.698	462.73	796.224	603.626	595.622	697.427	-0.197883	5.6546	0.325825
AC062029.1	21.7971	15.6872	21.4122	22.2818	24.7573	24.319	-0.279923	0.961578	0.331475
RP11-977G19.5	748.909	754.095	728.304	768.392	785.899	792.053	-0.0727343	6.03672	0.333862
LINC00863	54.7132	43.7025	60.3681	50.7916	45.8988	42.3626	0.191912	2.16398	0.33545
RP11-92G12.3	21.2978	14.716	14.5509	19.5475	21.1911	22.1873	-0.268432	0.788242	0.343048
RP11-91J19.4	26.6121	20.0015	24.3142	35.4195	25.4943	23.7389	-0.200764	1.19538	0.343229
RP11-798G7.5	47.2826	45.6541	43.7352	36.922	63.0737	57.3294	-0.241964	2.11311	0.351719
RP11-60A24.3	6.26797	24.6341	135.261	82.8273	90.9642	96.1038	-0.613025	2.47729	0.351994
WDR7-UT1	25.4691	44.3604	25.2101	25.1075	32.967	20.7213	0.241082	1.45332	0.352419
RP11-343H19.2	45.2649	34.6117	34.9631	48.0438	34.9414	50.376	-0.146983	1.84946	0.35412
TRAM2-AS1	27.182	18.5276	25.2985	20.2539	12.9672	24.2338	0.385289	1.03117	0.358974
RP11-403A21.1	11.9328	16.2458	14.5902	22.9327	12.113	18.315	-0.246144	0.510846	0.360565
AL136419.6	195.707	183.811	199.383	186.533	191.002	162.529	0.0863268	4.02773	0.361828
AC091133.1	18.6142	12.58	19.4792	14.865	8.60246	17.2326	0.40003	0.57357	0.362263
KCNQ1OT1	1402.24	1485.1	1453.77	1393.43	1394.4	1321.26	0.0786663	6.9243	0.366402
RP11-169K16.9	52.1443	65.5113	48.5494	50.038	48.5355	48.8434	0.183615	2.24254	0.368791
TTC28-AS1	46.0409	41.991	36.8944	37.2116	52.258	53.0879	-0.203214	1.98088	0.369103
CTBP1-AS2	123.84	119.064	142.079	115.398	117.393	122.808	0.0989215	3.4371	0.369452
RP11-996F15.2	35.247	33.7955	37.9491	38.0393	28.1549	25.7347	0.247357	1.6074	0.37101
RP1-257A7.4	42.5156	32.902	45.7628	43.1435	39.0649	20.6902	0.226424	1.78381	0.371589
KB-1047C11.2	28.2121	29.578	24.2701	20.3462	25.7208	22.7644	0.236996	1.26391	0.376098
RP11-739N20.2	20.2098	12.4684	6.72396	22.4953	13.0951	13.831	-0.205628	0.475642	0.389274
RP11-247L20.4	32.8962	18.5184	17.4288	34.7392	18.1632	29.0319	-0.181893	1.16712	0.390351
AC051649.12	41.8528	53.068	66.2678	44.3035	49.5173	48.5751	0.134635	2.17723	0.397472
RP11-261C10.3	87.2079	72.166	111.049	86.7452	66.6405	87.7137	0.176008	2.90569	0.397902
LA16c-306E5.3	293.628	281.78	255.639	272.99	290.441	315.555	-0.073662	4.62032	0.399203
RP11-143K11.5	17.645	13.4029	18.499	15.0132	13.2364	11.7967	0.318853	0.560878	0.402187
CTD-2630F21.1	18.9398	18.4662	13.5666	18.2677	11.3671	11.8118	0.398757	0.612452	0.412298
STARD4-AS1	37.2293	34.7039	31.0752	34.5282	26.3216	29.9471	0.24856	1.57822	0.435239
RP5-886K2.3	90.2333	89.2152	80.653	81.7423	84.9406	73.0622	0.117933	2.89232	0.437418
CASC7	719.95	755.784	719.56	686.601	705.542	714.975	0.0574843	5.95309	0.43972
RP11-197M22.2	108.626	112.586	87.3868	97.4343	112.779	71.0655	0.12398	3.13702	0.440716
RP11-521D12.5	38.145	21.8789	25.2366	19.1438	30.2813	23.1924	0.209556	1.34437	0.442036
RP11-398K22.12	110.482	84.375	111.907	104.298	90.8426	87.6591	0.130349	3.11426	0.443478
RP11-126K1.6	12.7917	14.5734	17.5381	14.4593	9.58472	12.8416	0.312435	0.412183	0.445538
CTD-2517M22.14	19.6912	29.9442	19.4041	23.1762	22.7596	34.7977	-0.207375	1.1487	0.449739
RP11-617F23.1	105.812	85.3511	73.7702	72.9237	92.2261	76.3907	0.128323	2.92745	0.452474
RP11-773D16.1	66.1713	64.3428	67.1066	62.851	81.5821	70.1144	-0.159923	2.58899	0.453368
PAN3-AS1	23.0376	29.6301	19.3905	25.5553	14.773	20.3433	0.335341	1.06751	0.460754
RP11-159F24.3	35.2235	38.9406	32.0486	43.1923	37.8945	37.9539	-0.134053	1.72526	0.461294
RP11-129K12.3	22.6195	10.8609	20.4478	21.2764	20.2569	22.1994	-0.210778	0.829292	0.464162
RP5-894A10.2	39.8097	38.892	52.6132	39.5533	36.9925	40.7209	0.147022	1.89877	0.469162
AC026202.3	23.2081	30.8451	45.8684	35.2897	21.8005	27.9617	0.238205	1.46739	0.486255
AC018766.4	29.4366	27.6021	33.0977	21.6146	29.2298	29.3843	0.12008	1.40028	0.49332
RP11-76N22.2	22.559	30.2303	33.1208	19.4454	31.1575	24.851	0.0878404	1.32243	0.5013
AC012442.5	17.6494	17.6423	17.4995	19.3579	22.1544	19.2275	-0.218852	0.793841	0.508927
CTD-2339L15.3	35.2004	28.4403	22.2851	35.5404	32.6799	29.1454	-0.122184	1.45868	0.51523
RP11-459F6.3	21.7285	28.4474	29.2083	25.2314	19.2435	25.4085	0.196196	1.1958	0.515715
RP11-406D1.2	15.6692	12.5669	11.6427	16.0796	18.6776	12.4614	-0.239775	0.458534	0.515738
CTD-2542L18.1	58.4295	54.4528	57.3759	40.5879	64.027	51.354	0.0731703	2.30457	0.524111
AC017099.3	33.4424	34.9948	31.09	26.6925	38.8847	46.2255	-0.188718	1.65007	0.530509
RP11-66N24.4	85.7431	95.2166	86.5203	80.5184	101.75	101.738	-0.114894	3.00375	0.532839
RP11-466F5.8	39.29	32.9198	35.9739	33.8434	31.7495	32.0345	0.172912	1.65652	0.533446
RP11-57H14.4	49.8568	53.5148	46.6375	52.2714	65.7721	45.847	-0.16164	2.20933	0.535617
SNAI3-AS1	158.054	151.549	148.749	151.78	142.05	144.565	0.0855848	3.70723	0.536987
LINC00698	629.856	588.194	577.557	595.963	644.581	473.076	0.0636002	5.66317	0.540468
RP11-267N12.3	208.316	199.526	201.277	195.984	210.561	174.07	0.0530506	4.11471	0.540928
TRAF3IP2-AS1	148.168	164.124	175.123	177.847	171.335	160.982	-0.0833849	3.8406	0.541254
RP11-531A24.5	55.3832	50.4374	60.3405	48.8931	50.294	53.6427	0.112526	2.25214	0.544497
RP11-182L21.6	34.9436	40.1168	48.71	48.5907	42.2612	44.9878	-0.149079	1.90663	0.548413
AC004840.9	158.189	158.035	170.227	138.24	149.061	175.74	0.0639803	3.78855	0.556561
AC009120.6	440.094	456.245	444.385	511.043	458.202	423.705	-0.0473976	5.29238	0.560415
AC006277.2	12.6472	20.2818	16.5326	22.1986	20.3699	14.5829	-0.240321	0.688813	0.560527
AC015849.2	56.6406	53.6849	47.5912	47.7813	40.2903	57.1613	0.171707	2.18579	0.560752
RP11-638I2.4	46.5658	55.903	44.6831	44.5372	62.1393	52.9815	-0.155786	2.17847	0.566258
AC104024.2	28.9686	24.2444	19.3847	25.0598	25.5251	30.7172	-0.10385	1.22148	0.570844
RP11-638I2.2	9.51428	16.0471	10.6779	15.3867	14.1139	13.4505	-0.245638	0.29865	0.571849
CTC-268N12.3	23.4938	27.3128	22.3384	30.0675	22.7569	29.2259	-0.110358	1.20467	0.573361
RP11-174G6.5	48.3919	67.9747	58.3486	56.7392	50.1934	54.1419	0.117839	2.31512	0.581638
ZBTB40-IT1	17.0853	21.1361	18.4692	21.2764	20.2569	22.1994	-0.162985	0.864483	0.582885
LINC00152	77.2932	62.8652	70.9874	83.5267	70.474	71.9338	-0.0623841	2.66292	0.58811
RNASEH2B-AS1	47.6577	57.9291	56.4269	54.7998	58.2728	61.1064	-0.130006	2.28882	0.590771
BACH1-IT1	41.0303	35.6433	33.9965	32.821	40.0037	28.1456	0.112941	1.70856	0.596145
RP11-439E19.3	33.4253	23.4822	27.2116	34.8774	28.1304	30.1691	-0.0828484	1.4016	0.598434
LINC00641	149.277	145.882	114.583	135.594	117.969	137.025	0.109309	3.54891	0.599447
RP11-32B11.2	249.113	242.197	246.997	234.537	257.389	218.547	0.0355815	4.39444	0.606249
RP1-178F10.3	60.0057	63.9854	54.4012	77.7132	58.0725	56.1718	-0.0662072	2.42533	0.611661
AC084018.1	397.394	394.582	406.496	367.663	395.704	398.046	0.0352852	5.09048	0.616194
RP11-1007O24.3	25.6559	20.8201	23.3345	26.265	24.6731	26.1165	-0.112872	1.14572	0.618889
TEX41	34.6791	22.0684	26.231	32.5572	24.7253	17.2231	0.192251	1.30137	0.62375
RP11-390K5.6	33.0796	17.7415	33.1216	29.978	33.6693	28.8892	-0.156416	1.39734	0.626101
RP11-1252I4.2	11.7464	15.0763	22.452	18.8206	22.2436	14.5636	-0.27744	0.661019	0.631916
RP11-95D17.1	20.1204	32.2923	37.049	30.3169	25.2716	43.2771	-0.153946	1.43981	0.634193
PDXDC2P	293.409	282.065	271.249	257.875	316.582	297.399	-0.0599151	4.63383	0.637776
RP11-18H7.1	49.1717	38.067	42.7745	46.9224	41.5603	32.2825	0.125916	1.92513	0.641812
MIR142	574.112	604.501	789.959	587.703	666.133	643.916	0.0461676	5.7979	0.64859
RP11-197P3.4	17.0665	18.8584	21.4228	21.146	16.5572	26.278	-0.129305	0.859021	0.648603
RP11-552M11.8	16.9639	18.0546	23.39	26.3019	19.3225	19.3851	-0.148544	0.878759	0.651307
RP11-10K16.1	48.4225	66.877	53.4552	60.9782	67.3924	51.247	-0.117379	2.34901	0.669134
SETD5-AS1	330.52	327.397	314.045	313.726	315.204	320.013	0.0401601	4.79426	0.676104
CTC-425O23.2	38.6015	29.6992	46.7745	37.9402	27.0275	41.0182	0.14535	1.72338	0.684549
RP11-727A23.10	36.2848	46.1568	36.9189	32.1912	48.776	47.717	-0.148694	1.88138	0.690713
DHRS4-AS1	78.6409	79.7155	67.9959	51.7865	89.8039	73.4107	0.0395028	2.72795	0.691227
AC073043.1	37.5702	45.6721	43.7754	34.6484	49.5999	51.0766	-0.138554	1.95367	0.691998
AP001469.9	34.4373	46.1277	17.3381	40.3025	39.9159	27.0031	-0.118674	1.63023	0.692254
RP11-122G18.5	34.7456	26.2799	37.9816	40.1357	39.0113	26.9103	-0.115808	1.60499	0.698702
SPPL2B	534.901	511.4	474.436	517.604	494.151	548.256	-0.0235934	5.46744	0.700096
CSTF3-AS1	36.5668	46.435	43.777	40.9623	27.7911	49.0084	0.141894	1.86129	0.703524
LINC00886	327.521	316.834	305.287	270.793	392.29	318.446	-0.0659512	4.80512	0.705541
SRP14-AS1	104.115	117.582	116.722	77.9966	114.043	131.754	0.0409078	3.28212	0.707208
RP11-167P11.2	10.8809	8.78606	11.6831	15.8634	8.67971	11.3284	-0.108286	0.0866716	0.71239
RP11-530C5.1	20.0612	18.6592	20.427	21.3409	10.2594	22.464	0.232888	0.819099	0.718931
RP5-977B1.11	25.0262	18.0932	37.0871	22.6157	25.6349	25.9738	0.068814	1.23326	0.720011
RP11-10L12.4	22.0276	37.351	20.3482	30.5869	25.4703	29.5756	-0.0751701	1.30497	0.725095
ZNRD1-AS1	232.178	221.118	235.355	227.738	223.112	257.1	-0.030477	4.32836	0.728807
RP11-16L9.3	11.7417	12.924	11.6606	15.0227	12.3014	13.2122	-0.120908	0.280193	0.731181
UBL7-AS1	53.7832	55.7193	51.5128	54.1718	46.6068	53.6108	0.0958634	2.22746	0.736881
CTC-429P9.3	38.0021	25.7595	30.1244	29.2485	40.9392	29.5891	-0.113311	1.5569	0.737271
RP11-49O14.2	19.2875	6.12159	10.6711	13.4671	5.0697	12.1829	0.365946	0.18961	0.743066
RP1-309F20.3	27.1948	32.6228	21.3229	27.549	32.8493	25.5443	-0.092714	1.34834	0.760753
RP11-84A1.3	29.7521	22.8498	18.4063	39.887	15.5244	18.3539	-0.020332	1.13713	0.761333
RP11-452L6.1	42.8573	49.1804	47.6601	44.7663	40.4565	47.654	0.0820192	2.02015	0.76399
RP11-514P8.2	19.2168	13.331	17.5098	21.879	10.3822	13.4837	0.235394	0.608228	0.770369
RP1-234P15.4	20.2652	18.7558	18.4634	16.6316	17.6528	18.5183	0.134747	0.813513	0.777177
CTD-2540L5.5	86.293	88.5089	86.5378	72.1048	99.4114	80.1537	0.00776893	2.92517	0.782839
ERVK3-1	302.069	323.963	271.175	320.025	296.523	300.462	-0.0144911	4.70622	0.788348
C11orf95	191.933	189.565	183.755	157.096	210.555	209.272	-0.0530334	4.05133	0.788827
AP001432.14	33.6358	39.1012	43.8182	34.9414	42.4454	44.1027	-0.109505	1.81249	0.800793
AF131215.2	40.4131	31.9596	39.8939	36.4063	27.0047	43.9638	0.113322	1.71774	0.805996
RP11-53I6.2	539.181	516.342	475.402	460.809	554.082	538.073	-0.0287728	5.47423	0.813999
RP11-566E18.3	31.3511	27.2458	24.2651	23.1154	26.485	29.166	0.0967697	1.32751	0.815131
RP11-571M6.7	14.2166	6.97152	14.6194	13.6715	5.97048	12.3192	0.27344	0.157529	0.815252
SYNJ2BP-COX16	344.898	332.65	320.844	356.605	333.691	325.76	-0.0115568	4.85681	0.817709
RP11-613D13.4	12.3108	13.3918	14.6005	16.8737	10.4092	16.1345	-0.0447957	0.378237	0.826529
TM4SF19-AS1	14.2561	12.4591	15.5759	14.8373	11.3955	13.0905	0.140917	0.397128	0.826529
LOXL1-AS1	14.1781	16.218	11.6355	18.684	11.3131	14.8766	0.00364499	0.449333	0.8305
RP5-991G20.4	29.1591	28.75	25.2494	38.7904	21.7745	26.6677	0.0136809	1.34664	0.830829
RP5-1126H10.2	42.6325	50.9375	53.5339	45.6269	61.34	45.0801	-0.110807	2.14301	0.83379
RP1-148H17.1	211.168	200.874	219.819	202.327	227.26	207.227	-0.0372112	4.19757	0.83993
RP11-98I9.4	26.6964	21.2585	40.0068	24.7806	34.577	33.2819	-0.132516	1.42353	0.846286
VIM-AS1	101.999	104.189	123.612	124.52	93.9179	119.798	-0.014321	3.26012	0.847632
RP13-270P17.3	20.4727	18.8536	16.5002	19.1926	21.2482	19.1143	-0.0802805	0.844456	0.852302
RP11-119F19.2	226.597	241.583	246.064	239.311	260.933	218.901	-0.0364141	4.37173	0.860416
EIF3J-AS1	33.285	25.8752	21.3215	30.6514	31.9709	20.9546	-0.0329713	1.33786	0.883105
RP11-153F1.1	18.0751	24.3579	33.1708	29.5351	20.0446	28.866	-0.0533244	1.17451	0.883158
RP11-361L15.4	71.6181	72.0155	69.0208	67.1229	57.8446	83.9334	0.0593854	2.62711	0.897086
GS1-358P8.4	47.8111	52.5228	55.4659	30.8429	63.1039	60.0982	-0.0244509	2.2148	0.901174
RP11-73E17.2	50.3985	30.5516	27.1196	33.8646	38.9072	38.9974	-0.0252333	1.74492	0.910599
TSSC1-IT1	11.3285	19.3894	21.4521	17.9664	16.7747	15.4614	-0.00888757	0.658123	0.921729
RP5-991G20.1	168.811	153.12	169.235	166.662	162.394	166.539	-0.00556889	3.83419	0.926674
DGUOK-AS1	63.1604	69.9173	81.7858	56.9211	79.7833	74.3809	-0.0273057	2.64765	0.934146
AL157871.2	25.7247	19.8611	28.2434	20.684	25.6636	25.8441	0.000502263	1.16684	0.934163
RP11-158I13.2	732.305	750.475	680.596	729.008	713.344	733.973	-0.00308226	5.9623	0.935864
LINC01003	18.8018	23.7136	31.2068	18.9049	24.7307	28.6567	-0.0411325	1.14279	0.937383
RP11-545E17.3	14.6781	31.3857	26.2891	20.9893	27.4751	26.0747	-0.110132	1.13923	0.940337
RP11-732M18.3	83.2292	97.4842	114.893	107.626	88.8434	102.206	-0.0143385	3.09504	0.945249
ZSWIM8-AS1	27.5088	27.919	42.9152	36.163	38.1638	26.5967	-0.0862046	1.55936	0.949998
DENND5B-AS1	49.2934	41.7251	51.5799	35.1594	53.2148	51.4983	-0.0162767	2.08236	0.957779
RP11-77K12.8	298.138	311.894	301.437	274.733	323.573	305.219	-0.00924449	4.71413	0.967025
CTC-429P9.5	17.8375	18.2085	19.4588	16.9743	18.5304	20.1663	-0.0148333	0.791774	1
CTD-3185P2.1	30.0798	25.6933	29.1793	37.0895	24.5629	23.7527	0.0472418	1.35831	1
RP11-576N17.5	23.2509	17.0459	7.67685	17.5852	16.8332	12.3625	0.103416	0.646788	1
AC005519.4	91.7896	70.5805	76.7875	67.0653	92.2544	79.2752	-0.0190459	2.82334	1
AC008746.3	29.4279	26.8608	34.0816	33.2514	33.6955	24.4213	-0.0485736	1.45137	1
AC116366.5	35.5807	34.3493	53.6333	40.6729	48.8786	34.1698	-0.0506323	1.8705	1
CTC-512J12.4	13.8661	16.5207	18.5053	20.8807	14.0279	13.8222	0.0252289	0.59708	1
CTD-2203K17.1	41.87	59.601	58.4044	53.0248	49.293	56.9404	-0.00895289	2.2207	1
KB-318B8.7	32.9844	37.5676	47.7494	38.1486	44.3583	35.1618	-0.0543003	1.80737	1
RP1-178F15.5	72.8855	70.2041	77.8321	88.2906	63.1963	71.5733	0.023694	2.68645	1
RP11-134G8.8	19.5575	16.4496	23.3833	19.2178	19.3796	21.9477	-0.0377701	0.879752	1
RP11-196G18.21	35.6965	33.2826	34.0275	34.3894	31.6714	36.6899	0.0320501	1.62771	1
RP11-206L10.2	82.2182	77.1083	76.7995	64.7749	90.4774	78.9919	-0.0250955	2.79898	1
RP11-305L7.3	18.6916	13.8527	21.4364	23.1168	13.9468	17.0278	0.055181	0.733063	1
RP11-711M9.1	53.808	61.4952	72.0612	49.002	70.9374	66.7231	-0.0485152	2.4609	1
RP11-977G19.11	30.7396	19.3141	18.4148	24.8745	17.4347	25.1626	0.12067	1.0834	1
